# Supplementary material for: ﻿Revision of Aplosonyx Chevrolat, 1836 (Coleoptera, Chrysomelidae, Galerucinae) from China, with descriptions of three new species
Source: Zookeys. 2023 Mar 21;1154:159–222. doi: 10.3897/zookeys.1154.98336 (PMC10194082; doi:10.3897/zookeys.1154.98336)
Supplement: XML Treatment for Aplosonyx [file zookeys.1154.98336-treatment1.xml]

<!DOCTYPE tp:taxon-treatment
  PUBLIC "-//TaxonX//DTD Taxonomic Treatment Publishing DTD v0 20100105//EN" "tax-treatment-NSO.dtd">
<tp:taxon-treatment xmlns:tp="http://www.plazi.org/taxpub"><tp:treatment-meta><kwd-group><label>Taxon classification</label><kwd>
                <named-content content-type="kingdom">Animalia</named-content>
              </kwd><kwd>
                <named-content content-type="order">Coleoptera</named-content>
              </kwd><kwd>
                <named-content content-type="family">Chrysomelidae</named-content>
              </kwd></kwd-group><mixed-citation publication-type="journal"><person-group><name><surname>Feng</surname><given-names>Chuan</given-names></name><name><surname>Yang</surname><given-names>Xing-Ke</given-names></name><name><surname>Liu</surname><given-names>Yang</given-names></name><name><surname>Li</surname><given-names>Zhi-Qiang</given-names></name></person-group><article-title>﻿Revision of <italic><tp:taxon-name><tp:taxon-name-part taxon-name-part-type="genus" reg="Aplosonyx">Aplosonyx</tp:taxon-name-part></tp:taxon-name></italic> Chevrolat, 1836 (<tp:taxon-name><tp:taxon-name-part taxon-name-part-type="order">Coleoptera</tp:taxon-name-part></tp:taxon-name>, <tp:taxon-name><tp:taxon-name-part taxon-name-part-type="family">Chrysomelidae</tp:taxon-name-part></tp:taxon-name>, <tp:taxon-name><tp:taxon-name-part taxon-name-part-type="subfamily">Galerucinae</tp:taxon-name-part></tp:taxon-name>) from China, with descriptions of three new species</article-title><source>Zookeys</source><day>21</day><month>03</month><year>2023</year><volume>1154</volume><fpage>159</fpage><lpage>222</lpage><pub-id pub-id-type="doi">10.3897/zookeys.1154.98336</pub-id></mixed-citation></tp:treatment-meta><tp:nomenclature><label>﻿</label><tp:taxon-name>
              <object-id xmlns:xlink="http://www.w3.org/1999/xlink" content-type="arpha" xlink:type="simple">766BC7CC-2083-55F6-8F6C-9D9DAC1A26B2</object-id>
              <tp:taxon-name-part taxon-name-part-type="genus" reg="Aplosonyx">Aplosonyx</tp:taxon-name-part>
            </tp:taxon-name><tp:taxon-authority>Chevrolat, 1836</tp:taxon-authority><tp:nomenclature-citation-list><tp:nomenclature-citation><tp:taxon-name>
                  <tp:taxon-name-part taxon-name-part-type="genus" reg="Aplosonyx">Aplosonyx</tp:taxon-name-part>
                </tp:taxon-name><comment>Chevrolat, 1836: 375. Type species: <tp:taxon-name><tp:taxon-name-part taxon-name-part-type="genus" reg="Galleruca">Galleruca</tp:taxon-name-part><tp:taxon-name-part taxon-name-part-type="species" reg="albicornis">albicornis</tp:taxon-name-part></tp:taxon-name> Wiedemann, 1821, designated by <xref ref-type="bibr" rid="B6">Duponchel and Chevrolat (1842)</xref>.</comment></tp:nomenclature-citation><tp:nomenclature-citation><tp:taxon-name>
                  <tp:taxon-name-part taxon-name-part-type="genus" reg="Haplosonyx">Haplosonyx</tp:taxon-name-part>
                </tp:taxon-name><comment>Gistel, 1848: 14 (emend. for <tp:taxon-name><tp:taxon-name-part taxon-name-part-type="genus" reg="Aplosonyx">Aplosonyx</tp:taxon-name-part></tp:taxon-name> Chevrolat).</comment></tp:nomenclature-citation><tp:nomenclature-citation><tp:taxon-name>
                  <tp:taxon-name-part taxon-name-part-type="genus" reg="Berecyntha">Berecyntha</tp:taxon-name-part>
                </tp:taxon-name><comment>Baly, 1865: 98. Type species: <tp:taxon-name><tp:taxon-name-part taxon-name-part-type="genus" reg="Berecyntha">Berecyntha</tp:taxon-name-part><tp:taxon-name-part taxon-name-part-type="species" reg="tibialis">tibialis</tp:taxon-name-part></tp:taxon-name> Baly, 1865, original designation. Synonymized by <xref ref-type="bibr" rid="B2">Chapuis (1875</xref>: 226).</comment></tp:nomenclature-citation><tp:nomenclature-citation><tp:taxon-name>
                  <tp:taxon-name-part taxon-name-part-type="genus" reg="Caritheca">Caritheca</tp:taxon-name-part>
                </tp:taxon-name><comment>Baly, 1877: 226. Type species: <tp:taxon-name><tp:taxon-name-part taxon-name-part-type="genus" reg="Caritheca">Caritheca</tp:taxon-name-part><tp:taxon-name-part taxon-name-part-type="species" reg="quadripustulata">quadripustulata</tp:taxon-name-part></tp:taxon-name> Baly, 1877, by monotypy. Synonymized by <xref ref-type="bibr" rid="B15">Kimoto (1989</xref>: 169).</comment></tp:nomenclature-citation><tp:nomenclature-citation><tp:taxon-name>
                  <tp:taxon-name-part taxon-name-part-type="genus" reg="Haplonyx">Haplonyx</tp:taxon-name-part>
                </tp:taxon-name><comment>Jacobson, 1895: 555 (unjustified emendation). Synonymized by <xref ref-type="bibr" rid="B23">Weise (1924</xref>: 147).</comment></tp:nomenclature-citation></tp:nomenclature-citation-list></tp:nomenclature><tp:treatment-sec sec-type="distribution" id="SECID0ETOAC"><title>Distribution.</title><p>Oriental Region.</p></tp:treatment-sec><ref-list><ref id="B6"><mixed-citation xmlns:xlink="http://www.w3.org/1999/xlink" xlink:type="simple"><person-group><name name-style="western"><surname>Duponchel</surname><given-names>PAJ</given-names></name><name name-style="western"><surname>Chevrolat</surname><given-names>LAA</given-names></name></person-group> (<year>1842</year>) <source>In: d’Orbigny CVD (Ed.) Dictionnaire universel d’histoire naturelle résumant et complétant tous les faits présentés par les encyclopédies, les anciens dictionnaires scientifiques, les oeuvres complètes de Buffon, et les meilleurs traités spéciaux sur les diverses branches des sciences naturelles; donnant la description des êtres et des divers phénomènes de la nature, l’étymologie et la définition des noms scientifiques, les principales applications des corps organiques et inorganiques, à l’agriculture, à la médecine, aux arts industriels, etc.; dirigé par M. Charles d’Orbigny, et enrichi d’un magnifique atlas de 288 planches gravées sur acier. Tome second.</source><publisher-name>Renard</publisher-name>, <publisher-loc>Martinet et C., Paris</publisher-loc>, <size units="page">795 pp</size>.</mixed-citation></ref><ref id="B2"><mixed-citation xmlns:xlink="http://www.w3.org/1999/xlink" xlink:type="simple"><person-group><name name-style="western"><surname>Chapuis</surname><given-names>F</given-names></name></person-group> (<year>1875</year>) <source>Famile des Phytophages. In: Lacordaire, M. Th., Chapuis, M. F. Histoire Naturelle des Insectes, Genera des coléoptères ou exposé méthodique et critique de tous les genres proposés jusqu’ici dans cet orderd’insectes. Tome onzième.</source><publisher-name>Librairie Encyclopedie Roret</publisher-name>, <publisher-loc>Paris</publisher-loc>, <size units="page">420 pp</size>.</mixed-citation></ref><ref id="B15"><mixed-citation xmlns:xlink="http://www.w3.org/1999/xlink" xlink:type="simple"><person-group><name name-style="western"><surname>Kimoto</surname><given-names>S</given-names></name></person-group> (<year>1989</year>) <article-title><tp:taxon-name><tp:taxon-name-part taxon-name-part-type="family">Chrysomelidae</tp:taxon-name-part></tp:taxon-name> (<tp:taxon-name><tp:taxon-name-part taxon-name-part-type="order">Coleoptera</tp:taxon-name-part></tp:taxon-name>) of Thailand, Cambodia, Laos and Vietnam. 4. <tp:taxon-name><tp:taxon-name-part taxon-name-part-type="subfamily">Galerucinae</tp:taxon-name-part></tp:taxon-name>.</article-title><source>Esakia</source><volume>27</volume>: <fpage>1</fpage>–<lpage>241</lpage>. <ext-link xlink:href="10.5109/2511" ext-link-type="doi" xlink:type="simple">https://doi.org/10.5109/2511</ext-link></mixed-citation></ref><ref id="B23"><mixed-citation xmlns:xlink="http://www.w3.org/1999/xlink" xlink:type="simple"><person-group><name name-style="western"><surname>Weise</surname><given-names>J</given-names></name></person-group> (<year>1924</year>) <source><tp:taxon-name><tp:taxon-name-part taxon-name-part-type="family">Chrysomelidae</tp:taxon-name-part></tp:taxon-name>: 13. <tp:taxon-name><tp:taxon-name-part taxon-name-part-type="subfamily">Galerucinae</tp:taxon-name-part></tp:taxon-name>. In: Schenkling, S. Coleopterorun Catalogus, Pars 78.</source><publisher-name>Berlin: W</publisher-name>, <publisher-loc>Junk</publisher-loc>, <size units="page">225 pp</size>.</mixed-citation></ref></ref-list></tp:taxon-treatment>
