# Supplementary material for: ﻿Revision of Aplosonyx Chevrolat, 1836 (Coleoptera, Chrysomelidae, Galerucinae) from China, with descriptions of three new species
Source: Zookeys. 2023 Mar 21;1154:159–222. doi: 10.3897/zookeys.1154.98336 (PMC10194082; doi:10.3897/zookeys.1154.98336)
Supplement: XML Treatment for Aplosonyx chalybeus [file zookeys.1154.98336-treatment3.xml]

<!DOCTYPE tp:taxon-treatment
  PUBLIC "-//TaxonX//DTD Taxonomic Treatment Publishing DTD v0 20100105//EN" "tax-treatment-NSO.dtd">
<tp:taxon-treatment xmlns:tp="http://www.plazi.org/taxpub"><tp:treatment-meta><kwd-group><label>Taxon classification</label><kwd>
                <named-content content-type="kingdom">Animalia</named-content>
              </kwd><kwd>
                <named-content content-type="order">Coleoptera</named-content>
              </kwd><kwd>
                <named-content content-type="family">Chrysomelidae</named-content>
              </kwd></kwd-group><mixed-citation publication-type="journal"><person-group><name><surname>Feng</surname><given-names>Chuan</given-names></name><name><surname>Yang</surname><given-names>Xing-Ke</given-names></name><name><surname>Liu</surname><given-names>Yang</given-names></name><name><surname>Li</surname><given-names>Zhi-Qiang</given-names></name></person-group><article-title>﻿Revision of <italic><tp:taxon-name><tp:taxon-name-part taxon-name-part-type="genus" reg="Aplosonyx">Aplosonyx</tp:taxon-name-part></tp:taxon-name></italic> Chevrolat, 1836 (<tp:taxon-name><tp:taxon-name-part taxon-name-part-type="order">Coleoptera</tp:taxon-name-part></tp:taxon-name>, <tp:taxon-name><tp:taxon-name-part taxon-name-part-type="family">Chrysomelidae</tp:taxon-name-part></tp:taxon-name>, <tp:taxon-name><tp:taxon-name-part taxon-name-part-type="subfamily">Galerucinae</tp:taxon-name-part></tp:taxon-name>) from China, with descriptions of three new species</article-title><source>Zookeys</source><day>21</day><month>03</month><year>2023</year><volume>1154</volume><fpage>159</fpage><lpage>222</lpage><pub-id pub-id-type="doi">10.3897/zookeys.1154.98336</pub-id></mixed-citation></tp:treatment-meta><tp:nomenclature><label>﻿</label><tp:taxon-name>
              <object-id xmlns:xlink="http://www.w3.org/1999/xlink" content-type="arpha" xlink:type="simple">8FB912F5-60E0-51D6-90C3-8C49ABF0AA29</object-id>
              <tp:taxon-name-part taxon-name-part-type="genus" reg="Aplosonyx">Aplosonyx</tp:taxon-name-part>
              <tp:taxon-name-part taxon-name-part-type="species" reg="chalybeus">chalybeus</tp:taxon-name-part>
            </tp:taxon-name><tp:taxon-authority>(Hope, 1831)</tp:taxon-authority><xref ref-type="fig" rid="F2">Figs 2B</xref><xref ref-type="fig" rid="F3">, 3A–C</xref><xref ref-type="fig" rid="F4">, 4A–F</xref><tp:nomenclature-citation-list><tp:nomenclature-citation><tp:taxon-name>
                  <tp:taxon-name-part taxon-name-part-type="genus" reg="Galleruca">Galleruca</tp:taxon-name-part>
                  <tp:taxon-name-part taxon-name-part-type="species" reg="chalybea">chalybea</tp:taxon-name-part>
                </tp:taxon-name><comment>Hope, 1831: 28.</comment></tp:nomenclature-citation><tp:nomenclature-citation><tp:taxon-name>
                  <tp:taxon-name-part taxon-name-part-type="genus" reg="Haplosonyx">Haplosonyx</tp:taxon-name-part>
                  <tp:taxon-name-part taxon-name-part-type="species" reg="chalybeus">chalybeus</tp:taxon-name-part>
                </tp:taxon-name><comment>: <xref ref-type="bibr" rid="B7">Duvivier 1892</xref>: 440.</comment></tp:nomenclature-citation><tp:nomenclature-citation><tp:taxon-name>
                  <tp:taxon-name-part taxon-name-part-type="genus" reg="Aplosonyx">Aplosonyx</tp:taxon-name-part>
                  <tp:taxon-name-part taxon-name-part-type="species" reg="chalibea">chalibea</tp:taxon-name-part>
                </tp:taxon-name><comment>: <xref ref-type="bibr" rid="B17">Laboissière 1932</xref>: 170.</comment></tp:nomenclature-citation><tp:nomenclature-citation><tp:taxon-name>
                  <tp:taxon-name-part taxon-name-part-type="genus" reg="Aplosonyx">Aplosonyx</tp:taxon-name-part>
                  <tp:taxon-name-part taxon-name-part-type="species" reg="chalybeus">chalybeus</tp:taxon-name-part>
                </tp:taxon-name><comment>var. <tp:taxon-name><tp:taxon-name-part taxon-name-part-type="genus" reg="Aplosonyx"/><tp:taxon-name-part taxon-name-part-type="species" reg="chalybeus"/><tp:taxon-name-part taxon-name-part-type="variety" reg="jeanvoinei">Jeanvoinei</tp:taxon-name-part></tp:taxon-name> Laboissière, 1935: 109. Synonymized by <xref ref-type="bibr" rid="B24">Wilcox 1971</xref>: 193.</comment></tp:nomenclature-citation></tp:nomenclature-citation-list></tp:nomenclature><tp:treatment-sec sec-type="Type specimen examined" id="SECID0E3HAG"><title>Type specimen examined.</title><p>♀ <bold><italic>Syntype</italic></bold> of <italic><tp:taxon-name><tp:taxon-name-part taxon-name-part-type="genus" reg="Galleruca">Galleruca</tp:taxon-name-part><tp:taxon-name-part taxon-name-part-type="species" reg="chalybea">chalybea</tp:taxon-name-part></tp:taxon-name></italic>: <italic><tp:taxon-name><tp:taxon-name-part taxon-name-part-type="genus" reg="Galleruca"/><tp:taxon-name-part taxon-name-part-type="species" reg="chalybea">chalybea</tp:taxon-name-part></tp:taxon-name></italic>. Hope. 4137; Hardwicke Bequest; Nepal. NHMUK014596221.</p></tp:treatment-sec><tp:treatment-sec sec-type="material" id="SECID0E1IAG"><title>Additional specimens examined.</title><p>♀, China, <bold>Yunnan province</bold>, Lushui; 2150 m a. s. l.; 11 Jun. 1981; Subai Liao leg.; <named-content xmlns:xlink="http://www.w3.org/1999/xlink" content-type="dwc:institutional_code" xlink:title="Institute of Zoology, Chinese Academy of Sciences, Beijing, China" xlink:href="http://grbio.org/institution/institute-zoology-chinese-academy-sciences" xlink:type="simple">IZAS</named-content>; IOZ(E)1566252. ♂, same data as for preceding; <named-content xmlns:xlink="http://www.w3.org/1999/xlink" content-type="dwc:institutional_code" xlink:title="Institute of Zoology, Chinese Academy of Sciences, Beijing, China" xlink:href="http://grbio.org/institution/institute-zoology-chinese-academy-sciences" xlink:type="simple">IZAS</named-content>; IOZ(E)1566219. ♂, same data as for preceding; <named-content xmlns:xlink="http://www.w3.org/1999/xlink" content-type="dwc:institutional_code" xlink:title="Institute of Zoology, Chinese Academy of Sciences, Beijing, China" xlink:href="http://grbio.org/institution/institute-zoology-chinese-academy-sciences" xlink:type="simple">IZAS</named-content>; IOZ(E)1566258. ♂, China, <bold>Yunnan province</bold>, Lushui; 1900 m a. s. l.; 8 Jun. 1981; Xuezhong Zhang leg.; <named-content xmlns:xlink="http://www.w3.org/1999/xlink" content-type="dwc:institutional_code" xlink:title="Institute of Zoology, Chinese Academy of Sciences, Beijing, China" xlink:href="http://grbio.org/institution/institute-zoology-chinese-academy-sciences" xlink:type="simple">IZAS</named-content>; IOZ(E)1566256. ♂, same data as for preceding; Shuyong Wang leg.; <named-content xmlns:xlink="http://www.w3.org/1999/xlink" content-type="dwc:institutional_code" xlink:title="Institute of Zoology, Chinese Academy of Sciences, Beijing, China" xlink:href="http://grbio.org/institution/institute-zoology-chinese-academy-sciences" xlink:type="simple">IZAS</named-content>; IOZ(E)1566257. ♀, China, <bold>Yunnan province</bold>, Ruili; 1100 m a. s. l.; 11 Jun. 1956; Tianrong Huang leg.; <named-content xmlns:xlink="http://www.w3.org/1999/xlink" content-type="dwc:institutional_code" xlink:title="Institute of Zoology, Chinese Academy of Sciences, Beijing, China" xlink:href="http://grbio.org/institution/institute-zoology-chinese-academy-sciences" xlink:type="simple">IZAS</named-content>; IOZ(E)1566234. ♀, China, <bold>Yunnan province</bold>, Jinping, Hetouzhai; 1700 m a. s. l.; 12 May 1956; Keren Huang leg.; IOZ(E)1566235. ♀, same data as for preceding; 1600 m a. s. l.; 12 May 1956; Keren Huang leg.; IOZ(E)1566239. ♂, China, <bold>Tibet</bold>, Motuo; 850 m a. s. l.; 14 May 1983; Yinheng Han leg.; <named-content xmlns:xlink="http://www.w3.org/1999/xlink" content-type="dwc:institutional_code" xlink:title="Institute of Zoology, Chinese Academy of Sciences, Beijing, China" xlink:href="http://grbio.org/institution/institute-zoology-chinese-academy-sciences" xlink:type="simple">IZAS</named-content>; IOZ(E)1566224. ♂, same data as for preceding; IOZ(E)1566210. ♀, same data as for preceding; IOZ(E)1566211. ♂, same data as for preceding; IOZ(E)1566212. ♂, China, <bold>Tibet</bold>, Motuo, Beibeng; 850 m a. s. l.; 17 May 1983; Yinheng Han leg.; <named-content xmlns:xlink="http://www.w3.org/1999/xlink" content-type="dwc:institutional_code" xlink:title="Institute of Zoology, Chinese Academy of Sciences, Beijing, China" xlink:href="http://grbio.org/institution/institute-zoology-chinese-academy-sciences" xlink:type="simple">IZAS</named-content>; IOZ(E)1566213. ♂, same data as for preceding; IOZ(E)1566214. ♀, same data as for preceding; IOZ(E)1566215. ♀, China, <bold>Tibet</bold>, Motuo, Beibeng; 850 m a. s. l.; 24 May 1983; Yinheng Han leg.; <named-content xmlns:xlink="http://www.w3.org/1999/xlink" content-type="dwc:institutional_code" xlink:title="Institute of Zoology, Chinese Academy of Sciences, Beijing, China" xlink:href="http://grbio.org/institution/institute-zoology-chinese-academy-sciences" xlink:type="simple">IZAS</named-content>; IOZ(E)1566216. ♂, same data as for preceding; IOZ(E)1566217. ♂, China, <bold>Tibet</bold>, Motuo, 1150 m a. s. l.; 17 Jun. 1983; Yinheng Han leg.; <named-content xmlns:xlink="http://www.w3.org/1999/xlink" content-type="dwc:institutional_code" xlink:title="Institute of Zoology, Chinese Academy of Sciences, Beijing, China" xlink:href="http://grbio.org/institution/institute-zoology-chinese-academy-sciences" xlink:type="simple">IZAS</named-content>; IOZ(E)1566209. ♂, China, <bold>Tibet</bold>, Motuo, Xirang; 700 m a. s. l.; 24 Apr. 1983; Yinheng Han leg.; <named-content xmlns:xlink="http://www.w3.org/1999/xlink" content-type="dwc:institutional_code" xlink:title="Institute of Zoology, Chinese Academy of Sciences, Beijing, China" xlink:href="http://grbio.org/institution/institute-zoology-chinese-academy-sciences" xlink:type="simple">IZAS</named-content>; IOZ(E)1566218.</p></tp:treatment-sec><tp:treatment-sec sec-type="diagnosis" id="SECID0EJLAG"><title>Diagnosis.</title><p>This species can be distinguished from other Chinese species by the yellow antennae with black antennomeres 5–8, the apex of the pronotum with four raised areas, and blue or purplish blue elytra. This species differs from <italic><tp:taxon-name><tp:taxon-name-part taxon-name-part-type="genus" reg="Aplosonyx">A.</tp:taxon-name-part><tp:taxon-name-part taxon-name-part-type="species" reg="sublaevicollis">sublaevicollis</tp:taxon-name-part></tp:taxon-name></italic> in pronotum being widest at anterior 1/3.</p></tp:treatment-sec><tp:treatment-sec sec-type="redescription" id="SECID0E1LAG"><title>Redescription.</title><p><bold>Male.</bold> Length 12.2–14.0 mm, width 6.8–7.4 mm.</p><p>Head, pronotum, scutellum, and ventral surface of body yellow, antennae yellow with antennomeres 5–8 black, legs black with femur yellow, elytra blue or purplish blue.</p><p>Vertex covered with several large punctures; Interocular space 2.6 × as wide as transverse diameter of eye. Interantennal space 1.9 × as wide as transverse diameter of antennal socket. Frontal tubercles transverse, distinctly raised, each separated by a deep furrow; antennae slender, extended to the middle of the elytra, 0.65 × as long as body; antennomeres 1–3 shiny; antennomeres 4–11 covered with pubescence, antennomere 2 shortest, antennomere 3 twice as long as second; antennomere 4 longest, slightly longer than antennomeres 2 and 3 combined; antennomeres 5–10 gradually shortened, shorter than antennomere 4; antennomere 11 slightly longer than antennomere 10, pointed.</p><fig id="F3" position="float" orientation="portrait"><object-id xmlns:xlink="http://www.w3.org/1999/xlink" content-type="doi" xlink:type="simple">10.3897/zookeys.1154.98336.figure3</object-id><object-id xmlns:xlink="http://www.w3.org/1999/xlink" content-type="arpha" xlink:type="simple">A11EB56F-7777-5199-804D-968A77157DB2</object-id><label>Figure 3.</label><caption><p><italic><tp:taxon-name><tp:taxon-name-part taxon-name-part-type="genus" reg="Aplosonyx">Aplosonyx</tp:taxon-name-part><tp:taxon-name-part taxon-name-part-type="species" reg="chalybeus">chalybeus</tp:taxon-name-part></tp:taxon-name></italic><bold>A–C</bold> habitus of syntype, <named-content xmlns:xlink="http://www.w3.org/1999/xlink" content-type="dwc:institutional_code" xlink:title="The Natural History Museum, London, UK" xlink:href="http://grbio.org/institution/natural-history-museum-london" xlink:type="simple">NHMUK</named-content><bold>A</bold> dorsal view <bold>B</bold> ventral view <bold>C</bold> lateral view. Scale bar: 2 mm (<bold>A–C</bold>).</p></caption><graphic xmlns:xlink="http://www.w3.org/1999/xlink" xlink:href="zookeys-1154-159_article-98336__-g003.jpg" position="float" orientation="portrait" xlink:type="simple" id="oo_828017.jpg"><uri content-type="original_file" xlink:type="simple">https://binary.pensoft.net/fig/828017</uri></graphic></fig><fig id="F4" position="float" orientation="portrait"><object-id xmlns:xlink="http://www.w3.org/1999/xlink" content-type="doi" xlink:type="simple">10.3897/zookeys.1154.98336.figure4</object-id><object-id xmlns:xlink="http://www.w3.org/1999/xlink" content-type="arpha" xlink:type="simple">90E371CD-E1E1-5211-A1F8-F7766B56E985</object-id><label>Figure 4.</label><caption><p><italic><tp:taxon-name><tp:taxon-name-part taxon-name-part-type="genus" reg="Aplosonyx">Aplosonyx</tp:taxon-name-part><tp:taxon-name-part taxon-name-part-type="species" reg="chalybeus">chalybeus</tp:taxon-name-part></tp:taxon-name></italic><bold>A–C</bold> habitus <bold>D–F</bold> aedeagus <bold>A, D</bold> dorsal views <bold>B, E</bold> ventral views <bold>C, F</bold> lateral views. Scale bars 0.5 mm (<bold>D–F</bold>); 1 mm (<bold>A–C</bold>).</p></caption><graphic xmlns:xlink="http://www.w3.org/1999/xlink" xlink:href="zookeys-1154-159_article-98336__-g004.jpg" position="float" orientation="portrait" xlink:type="simple" id="oo_828018.jpg"><uri content-type="original_file" xlink:type="simple">https://binary.pensoft.net/fig/828018</uri></graphic></fig><p>Pronotum approximately 1.6 × as wide as long, lateral border margined, widest at anterior 1/3, apex of disc with four raised areas, middle of disc with deep transverse furrow; closely covered with large punctures in furrow and with sparsely small punctures in other parts of pronotum.</p><p>Scutellum triangular, finely covered with punctures.</p><p>Elytra wider than pronotum, 0.75 × as long as body, 1.9 × as long as wide, with lateral margins straight and subparallel, epipleura basally widened, posteriorly gradually narrowing towards apex, dorsal surface slightly convex, irregularly covered with large punctures, the interstices of punctures wider than diameter of individual punctures, approximately 2 × as wide as diameter of punctures and lightly covered with small punctures in interstices.</p><p>Metasternum 2 × as long as mesosternum. Ventral surface of abdomen with five ventrites, ventrite 1 longest, ventrites 2–4 gradually shortened, apical ventrite slightly longer than ventrite 3, with two subtriangular incisions.</p><p>Aedeagus slender, parallel-sided, basally widened, apex slightly pointed, in lateral view base and apex slightly bent.</p><p><bold>Female.</bold> Length 12.0–14.2 mm, width 6.6–7.8 mm.</p><p>Antennae slightly thinner than in male, antennomere 2 shortest, antennomere 3 approximately 1.5 × as long as second; antennomere 4 longest, 1.4 × as long as antennomeres 2 and 3 combined; apical sternite without incisions.</p></tp:treatment-sec><tp:treatment-sec sec-type="distribution" id="SECID0E2OAG"><title>Distribution.</title><p>China: Yunnan, Xizang; Vietnam; Myanmar; India; Nepal; Sikkim.</p></tp:treatment-sec><tp:treatment-sec><!--Section generated to contain objects referenced in tp:taxon-treatment.--><fig id="F2" position="float" orientation="portrait"><object-id xmlns:xlink="http://www.w3.org/1999/xlink" content-type="doi" xlink:type="simple">10.3897/zookeys.1154.98336.figure2</object-id><object-id xmlns:xlink="http://www.w3.org/1999/xlink" content-type="arpha" xlink:type="simple">4D7F95DE-24F8-5CA6-B845-74D8F81B2626</object-id><label>Figure 2.</label><caption><p>Aedeagus in dorsal view <bold>A</bold><italic><tp:taxon-name><tp:taxon-name-part taxon-name-part-type="genus" reg="Aplosonyx">A.</tp:taxon-name-part><tp:taxon-name-part taxon-name-part-type="species" reg="ancora">ancora</tp:taxon-name-part></tp:taxon-name></italic><bold>B</bold><italic><tp:taxon-name><tp:taxon-name-part taxon-name-part-type="genus" reg="Aplosonyx">A.</tp:taxon-name-part><tp:taxon-name-part taxon-name-part-type="species" reg="chalybeus">chalybeus</tp:taxon-name-part></tp:taxon-name></italic><bold>C</bold><italic><tp:taxon-name><tp:taxon-name-part taxon-name-part-type="genus" reg="Aplosonyx">A.</tp:taxon-name-part><tp:taxon-name-part taxon-name-part-type="species" reg="cinctus">cinctus</tp:taxon-name-part></tp:taxon-name></italic><bold>D</bold><italic><tp:taxon-name><tp:taxon-name-part taxon-name-part-type="genus" reg="Aplosonyx">A.</tp:taxon-name-part><tp:taxon-name-part taxon-name-part-type="species" reg="duvivieri">duvivieri</tp:taxon-name-part></tp:taxon-name></italic><bold>F</bold><italic><tp:taxon-name><tp:taxon-name-part taxon-name-part-type="genus" reg="Aplosonyx">A.</tp:taxon-name-part><tp:taxon-name-part taxon-name-part-type="species" reg="emeishanicus">emeishanicus</tp:taxon-name-part></tp:taxon-name></italic><bold>E</bold><italic><tp:taxon-name><tp:taxon-name-part taxon-name-part-type="genus" reg="Aplosonyx">A.</tp:taxon-name-part><tp:taxon-name-part taxon-name-part-type="species" reg="flavipennis">flavipennis</tp:taxon-name-part></tp:taxon-name></italic>. Scale bars: 0.5 mm (<bold>A–E</bold>).</p></caption><graphic xmlns:xlink="http://www.w3.org/1999/xlink" xlink:href="zookeys-1154-159_article-98336__-g002.jpg" position="float" orientation="portrait" xlink:type="simple" id="oo_828016.jpg"><uri content-type="original_file" xlink:type="simple">https://binary.pensoft.net/fig/828016</uri></graphic></fig></tp:treatment-sec><ref-list><ref id="B7"><mixed-citation xmlns:xlink="http://www.w3.org/1999/xlink" xlink:type="simple"><person-group><name name-style="western"><surname>Duvivier</surname><given-names>A</given-names></name></person-group> (<year>1892</year>) <article-title>Les Phytophages du Chota-Nagpore (2<sup>e</sup> note).</article-title><source>Annales de la Société Entomologique de Belgique</source><volume>36</volume>: <fpage>396</fpage>–<lpage>449</lpage>.</mixed-citation></ref><ref id="B17"><mixed-citation xmlns:xlink="http://www.w3.org/1999/xlink" xlink:type="simple"><person-group><name name-style="western"><surname>Laboissière</surname><given-names>V</given-names></name></person-group> (<year>1932</year>) <article-title><tp:taxon-name><tp:taxon-name-part taxon-name-part-type="subfamily">Galerucinae</tp:taxon-name-part></tp:taxon-name>.</article-title><source>Mémoires du Musée Royal d’Histoire Naturelle de Belgique Hors série</source><volume>4</volume>(<issue>4</issue>): <fpage>143</fpage>–<lpage>184</lpage>.</mixed-citation></ref><ref id="B24"><mixed-citation xmlns:xlink="http://www.w3.org/1999/xlink" xlink:type="simple"><person-group><name name-style="western"><surname>Wilcox</surname><given-names>JA</given-names></name></person-group> (<year>1971</year>) <source><tp:taxon-name><tp:taxon-name-part taxon-name-part-type="family">Chrysomelidae</tp:taxon-name-part></tp:taxon-name>: <tp:taxon-name><tp:taxon-name-part taxon-name-part-type="subfamily">Galerucinae</tp:taxon-name-part></tp:taxon-name>. <tp:taxon-name><tp:taxon-name-part taxon-name-part-type="tribe">Oidini</tp:taxon-name-part></tp:taxon-name>, <tp:taxon-name><tp:taxon-name-part taxon-name-part-type="tribe">Galerucini</tp:taxon-name-part></tp:taxon-name>, <tp:taxon-name><tp:taxon-name-part taxon-name-part-type="tribe">Metacyclini</tp:taxon-name-part></tp:taxon-name>, <tp:taxon-name><tp:taxon-name-part taxon-name-part-type="tribe">Sermylini</tp:taxon-name-part></tp:taxon-name>). In: Wilcox JA. Coleopterorum Catalogus Supplementa. Pars 78 (1), 2<sup>nd</sup> edn. s- W.</source><publisher-name>Junk</publisher-name>, <publisher-loc>Gravenhage</publisher-loc>, <size units="page">220 pp</size>.</mixed-citation></ref></ref-list></tp:taxon-treatment>
