# Supplementary material for: ﻿Revision of Aplosonyx Chevrolat, 1836 (Coleoptera, Chrysomelidae, Galerucinae) from China, with descriptions of three new species
Source: Zookeys. 2023 Mar 21;1154:159–222. doi: 10.3897/zookeys.1154.98336 (PMC10194082; doi:10.3897/zookeys.1154.98336)
Supplement: XML Treatment for Aplosonyx fulvescens [file zookeys.1154.98336-treatment8.xml]

<!DOCTYPE tp:taxon-treatment
  PUBLIC "-//TaxonX//DTD Taxonomic Treatment Publishing DTD v0 20100105//EN" "tax-treatment-NSO.dtd">
<tp:taxon-treatment xmlns:tp="http://www.plazi.org/taxpub"><tp:treatment-meta><kwd-group><label>Taxon classification</label><kwd>
                <named-content content-type="kingdom">Animalia</named-content>
              </kwd><kwd>
                <named-content content-type="order">Coleoptera</named-content>
              </kwd><kwd>
                <named-content content-type="family">Chrysomelidae</named-content>
              </kwd></kwd-group><mixed-citation publication-type="journal"><person-group><name><surname>Feng</surname><given-names>Chuan</given-names></name><name><surname>Yang</surname><given-names>Xing-Ke</given-names></name><name><surname>Liu</surname><given-names>Yang</given-names></name><name><surname>Li</surname><given-names>Zhi-Qiang</given-names></name></person-group><article-title>﻿Revision of <italic><tp:taxon-name><tp:taxon-name-part taxon-name-part-type="genus" reg="Aplosonyx">Aplosonyx</tp:taxon-name-part></tp:taxon-name></italic> Chevrolat, 1836 (<tp:taxon-name><tp:taxon-name-part taxon-name-part-type="order">Coleoptera</tp:taxon-name-part></tp:taxon-name>, <tp:taxon-name><tp:taxon-name-part taxon-name-part-type="family">Chrysomelidae</tp:taxon-name-part></tp:taxon-name>, <tp:taxon-name><tp:taxon-name-part taxon-name-part-type="subfamily">Galerucinae</tp:taxon-name-part></tp:taxon-name>) from China, with descriptions of three new species</article-title><source>Zookeys</source><day>21</day><month>03</month><year>2023</year><volume>1154</volume><fpage>159</fpage><lpage>222</lpage><pub-id pub-id-type="doi">10.3897/zookeys.1154.98336</pub-id></mixed-citation></tp:treatment-meta><tp:nomenclature><label>﻿</label><tp:taxon-name>
              <object-id xmlns:xlink="http://www.w3.org/1999/xlink" content-type="arpha" xlink:type="simple">71614BEF-2C87-59C9-B309-9A7420EAD553</object-id>
              <tp:taxon-name-part taxon-name-part-type="genus" reg="Aplosonyx">Aplosonyx</tp:taxon-name-part>
              <tp:taxon-name-part taxon-name-part-type="species" reg="fulvescens">fulvescens</tp:taxon-name-part>
            </tp:taxon-name><tp:taxon-authority>Chen, 1964</tp:taxon-authority><tp:taxon-status xmlns:xlink="http://www.w3.org/1999/xlink" xlink:type="simple">stat. nov.</tp:taxon-status><xref ref-type="fig" rid="F10">Figs 10A–F</xref><xref ref-type="fig" rid="F11">, 11A</xref><tp:nomenclature-citation-list><tp:nomenclature-citation><tp:taxon-name>
                  <tp:taxon-name-part taxon-name-part-type="genus" reg="Aplosonyx">Aplosonyx</tp:taxon-name-part>
                  <tp:taxon-name-part taxon-name-part-type="species" reg="ancora">ancora</tp:taxon-name-part>
                  <tp:taxon-name-part taxon-name-part-type="subspecies" reg="fulvescens">fulvescens</tp:taxon-name-part>
                </tp:taxon-name><comment>Chen, 1964: 204.</comment></tp:nomenclature-citation></tp:nomenclature-citation-list></tp:nomenclature><tp:treatment-sec sec-type="material" id="SECID0E6QBG"><title>Type specimens examined.</title><p><bold><italic>Holotype</italic></bold>: ♂, China, <bold>Hainan Province</bold>; 25 Mar. 1934; <named-content xmlns:xlink="http://www.w3.org/1999/xlink" content-type="dwc:institutional_code" xlink:title="Institute of Zoology, Chinese Academy of Sciences, Beijing, China" xlink:href="http://grbio.org/institution/institute-zoology-chinese-academy-sciences" xlink:type="simple">IZAS</named-content>; IOZ(E)215620.</p><p><bold><italic>Paratype</italic></bold>: ♂, same data as for preceding; IOZ(E)215622. ♀, China, <bold>Fujian Province</bold>, Fuzhou; <named-content xmlns:xlink="http://www.w3.org/1999/xlink" content-type="dwc:institutional_code" xlink:title="Institute of Zoology, Chinese Academy of Sciences, Beijing, China" xlink:href="http://grbio.org/institution/institute-zoology-chinese-academy-sciences" xlink:type="simple">IZAS</named-content>; IOZ(E)215621.</p></tp:treatment-sec><tp:treatment-sec sec-type="material" id="SECID0E6RBG"><title>Additional specimens examined.</title><p>♀, China, <bold>Hainan Province</bold>, Bawangling; 9 Apr. 1984; <named-content xmlns:xlink="http://www.w3.org/1999/xlink" content-type="dwc:institutional_code" xlink:title="Institute of Zoology, Chinese Academy of Sciences, Beijing, China" xlink:href="http://grbio.org/institution/institute-zoology-chinese-academy-sciences" xlink:type="simple">IZAS</named-content>; IOZ(E)1566741. ♀, same data as for preceding; 28 Sep. 1981; <named-content xmlns:xlink="http://www.w3.org/1999/xlink" content-type="dwc:institutional_code" xlink:title="Institute of Zoology, Chinese Academy of Sciences, Beijing, China" xlink:href="http://grbio.org/institution/institute-zoology-chinese-academy-sciences" xlink:type="simple">IZAS</named-content>; IOZ(E)1566743. 1♂1♀, China, <bold>Hainan Province</bold>, Jianfengling, Wufeng; 9 May 1981; Shaoying Liang leg.; <named-content xmlns:xlink="http://www.w3.org/1999/xlink" content-type="dwc:institutional_code" xlink:title="Entomological Collection of Sun Yat-sen University, Guangzhou, China" xlink:href="http://grbio.org/institution/national-sun-yat-sen-university-department-biological-sciences" xlink:type="simple">SYSU</named-content>. ♀, same data as for preceding, Sanfeng; 26 Aug. 1981; Shaoying Liang leg.; <named-content xmlns:xlink="http://www.w3.org/1999/xlink" content-type="dwc:institutional_code" xlink:title="Entomological Collection of Sun Yat-sen University, Guangzhou, China" xlink:href="http://grbio.org/institution/national-sun-yat-sen-university-department-biological-sciences" xlink:type="simple">SYSU</named-content>.</p></tp:treatment-sec><tp:treatment-sec sec-type="diagnosis" id="SECID0E4SBG"><title>Diagnosis.</title><p><xref ref-type="bibr" rid="B4">Chen (1964)</xref> described the subspecies <italic><tp:taxon-name><tp:taxon-name-part taxon-name-part-type="genus" reg="Aplosonyx">Aplosonyx</tp:taxon-name-part><tp:taxon-name-part taxon-name-part-type="species" reg="ancora">ancora</tp:taxon-name-part><tp:taxon-name-part taxon-name-part-type="subspecies" reg="fulvescens">fulvescens</tp:taxon-name-part></tp:taxon-name></italic> from three specimens collected in Hainan and Fujian. Examination of the type specimen and the additional seven specimens revealed that this subspecies differs from <italic><tp:taxon-name><tp:taxon-name-part taxon-name-part-type="genus" reg="Aplosonyx">Aplosonyx</tp:taxon-name-part><tp:taxon-name-part taxon-name-part-type="species" reg="ancora">ancora</tp:taxon-name-part></tp:taxon-name></italic> in antennae with antennomeres 1–3 yellow and antennomeres 4–11 brown, the pronotum and elytra sparsely covered with small punctures, the apex of the aedeagus slightly pointed, in lateral view apex is bent, the base is wide, and it gradually narrows to the apex. The pronotum and elytra of <italic><tp:taxon-name><tp:taxon-name-part taxon-name-part-type="genus" reg="Aplosonyx">Aplosonyx</tp:taxon-name-part><tp:taxon-name-part taxon-name-part-type="species" reg="ancora">ancora</tp:taxon-name-part></tp:taxon-name></italic> are densely covered with punctures, the antennomeres 1–6 yellow, the aedeagus apex is distinctly pointed. Because these differences are constant among the specimens examined, we elevate the subspecies <tp:taxon-name><tp:taxon-name-part taxon-name-part-type="genus" reg="Aplosonyx"/><tp:taxon-name-part taxon-name-part-type="species" reg="ancora"/><tp:taxon-name-part taxon-name-part-type="subspecies" reg="fulvescens">fulvescens</tp:taxon-name-part></tp:taxon-name> to species level. This species is also similar to <italic><tp:taxon-name><tp:taxon-name-part taxon-name-part-type="genus" reg="Aplosonyx">Aplosonyx</tp:taxon-name-part><tp:taxon-name-part taxon-name-part-type="species" reg="ancorella">ancorella</tp:taxon-name-part></tp:taxon-name></italic> sp. nov., which differs in the antennae with antennomeres 1–7 yellow and antennomeres 8–11 brown, the abdomen with five pairs of black spots, and the pronotum and elytra densely covered with large punctures.</p></tp:treatment-sec><tp:treatment-sec sec-type="redescription" id="SECID0EGVBG"><title>Redescription.</title><p><bold>Male.</bold> Length 10.6–12.6 mm, width 5.8–6.8 mm.</p><p>Head, pronotum, abdomen and leg yellow, elytra reddish brown, antennae brown with antennomeres 1–3 yellow, scutellum black, ventral surface of thorax black with yellow middle, pronotum with 1 small black spot in base, elytra with a broad purplish band from anterior to middle, which extends forward along suture and expends again on base.</p><p>Vertex finely covered with punctures. Interocular space 2.2 × as wide as transverse diameter of eye. Interantennal space 1.4 × as wide as transverse diameter of antennal socket. Frontal tubercles transverse, distinctly raised, each separated by a deep furrow; antennae slender, 0.65 × as long as body; antennomeres 1–3 shiny; antennomeres 4–11 covered with pubescence, antennomere 2 shortest, antennomere 3 approximately 1.5 × as long as second; antennomere 4 longest, approximately 1.5 × as long as antennomeres 2 and 3 combined; antennomeres 5–10 gradually shortened, shorter than antennomere 4; antennomere 11 slightly longer than antennomere 10, pointed.</p><p>Pronotum approximately 2 × as wide as long, lateral border margined, widest at posterior corners, disc with transverse furrow, sparsely covered with several large punctures, the interstices of punctures equal to diameter of individual punctures.</p><p>Scutellum triangular, finely covered with punctures.</p><p>Elytra wider than pronotum, 0.78 × as long as body, 1.65 × as long as wide, epipleura wide at anterior 1/4, posteriorly gradually narrowing towards apex, dorsal surface slightly convex, irregularly covered with punctures, the interstices of punctures equal to diameter of individual punctures and lightly covered with small punctures in the interstices.</p><p>Metasternum 2 × as long as mesosternum. Ventral surface of abdomen with five ventrites, ventrite 1 longest, ventrites 2–4 gradually shortened, apical ventrite slightly longer than ventrite 3, two subtriangular incisions.</p><p>Aedeagus slender, basally widened, apex slightly pointed, in lateral view apex bent.</p><p><bold>Female.</bold> Length 10.8–12.4 mm, width 6.0–6.8 mm.</p><p>Antennae slightly thinner than in male, antennomere 2 shortest, antennomere 3 longer than antennomere 2, approximately 1.8 × as long as second; antennomere 4 longest, 1.6 × as long as antennomeres 2 and 3 combined; apical sternite without incisions.</p><fig id="F10" position="float" orientation="portrait"><object-id xmlns:xlink="http://www.w3.org/1999/xlink" content-type="doi" xlink:type="simple">10.3897/zookeys.1154.98336.figure10</object-id><object-id xmlns:xlink="http://www.w3.org/1999/xlink" content-type="arpha" xlink:type="simple">D8A16875-E4FB-59D2-9BB2-D31FC3F47FE5</object-id><label>Figure 10.</label><caption><p><italic><tp:taxon-name><tp:taxon-name-part taxon-name-part-type="genus" reg="Aplosonyx">Aplosonyx</tp:taxon-name-part><tp:taxon-name-part taxon-name-part-type="species" reg="fulvescens">fulvescens</tp:taxon-name-part></tp:taxon-name></italic><bold>A–C</bold> habitus of holotype, <named-content xmlns:xlink="http://www.w3.org/1999/xlink" content-type="dwc:institutional_code" xlink:title="Institute of Zoology, Chinese Academy of Sciences, Beijing, China" xlink:href="http://grbio.org/institution/institute-zoology-chinese-academy-sciences" xlink:type="simple">IZAS</named-content> IOZ(E)215620 <bold>D–F</bold> aedeagus <bold>A, D</bold> dorsal views <bold>B, E</bold> ventral views <bold>C, F</bold> lateral views. Scale bars 0.5 mm (<bold>D–F</bold>); 1 mm (<bold>A–C</bold>).</p></caption><graphic xmlns:xlink="http://www.w3.org/1999/xlink" xlink:href="zookeys-1154-159_article-98336__-g010.jpg" position="float" orientation="portrait" xlink:type="simple" id="oo_828024.jpg"><uri content-type="original_file" xlink:type="simple">https://binary.pensoft.net/fig/828024</uri></graphic></fig><fig id="F11" position="float" orientation="portrait"><object-id xmlns:xlink="http://www.w3.org/1999/xlink" content-type="doi" xlink:type="simple">10.3897/zookeys.1154.98336.figure11</object-id><object-id xmlns:xlink="http://www.w3.org/1999/xlink" content-type="arpha" xlink:type="simple">DF2294DF-A012-568F-AC36-6EDDD357D000</object-id><label>Figure 11.</label><caption><p>Aedeagus in dorsal view <bold>A</bold><italic><tp:taxon-name><tp:taxon-name-part taxon-name-part-type="genus" reg="Aplosonyx">A.</tp:taxon-name-part><tp:taxon-name-part taxon-name-part-type="species" reg="fulvescens">fulvescens</tp:taxon-name-part></tp:taxon-name></italic><bold>B</bold><italic><tp:taxon-name><tp:taxon-name-part taxon-name-part-type="genus" reg="Aplosonyx">A.</tp:taxon-name-part><tp:taxon-name-part taxon-name-part-type="species" reg="gancuicus">gancuicus</tp:taxon-name-part></tp:taxon-name></italic><bold>C</bold><italic><tp:taxon-name><tp:taxon-name-part taxon-name-part-type="genus" reg="Aplosonyx">A.</tp:taxon-name-part><tp:taxon-name-part taxon-name-part-type="species" reg="nigriceps">nigriceps</tp:taxon-name-part></tp:taxon-name></italic><bold>D</bold><italic><tp:taxon-name><tp:taxon-name-part taxon-name-part-type="genus" reg="Aplosonyx">A.</tp:taxon-name-part><tp:taxon-name-part taxon-name-part-type="species" reg="omeiensis">omeiensis</tp:taxon-name-part></tp:taxon-name></italic><bold>E</bold><italic><tp:taxon-name><tp:taxon-name-part taxon-name-part-type="genus" reg="Aplosonyx">A.</tp:taxon-name-part><tp:taxon-name-part taxon-name-part-type="species" reg="orientalis">orientalis</tp:taxon-name-part></tp:taxon-name></italic><bold>F</bold><italic><tp:taxon-name><tp:taxon-name-part taxon-name-part-type="genus" reg="Aplosonyx">A.</tp:taxon-name-part><tp:taxon-name-part taxon-name-part-type="species" reg="ornatus">ornatus</tp:taxon-name-part></tp:taxon-name></italic>. Scale bars: 0.5 mm (<bold>A–E</bold>).</p></caption><graphic xmlns:xlink="http://www.w3.org/1999/xlink" xlink:href="zookeys-1154-159_article-98336__-g011.jpg" position="float" orientation="portrait" xlink:type="simple" id="oo_828025.jpg"><uri content-type="original_file" xlink:type="simple">https://binary.pensoft.net/fig/828025</uri></graphic></fig></tp:treatment-sec><tp:treatment-sec sec-type="distribution" id="SECID0EC1BG"><title>Distribution.</title><p>China: Fujian, Hainan.</p></tp:treatment-sec><ref-list><ref id="B4"><mixed-citation xmlns:xlink="http://www.w3.org/1999/xlink" xlink:type="simple"><person-group><name name-style="western"><surname>Chen</surname><given-names>SH</given-names></name></person-group> (<year>1964</year>) <article-title>New genera and species of <tp:taxon-name><tp:taxon-name-part taxon-name-part-type="subfamily">Galerucinae</tp:taxon-name-part></tp:taxon-name> from China.</article-title><source>Acta Entomologica Sinica</source><volume>13</volume>: <fpage>201</fpage>–<lpage>211</lpage>.</mixed-citation></ref></ref-list></tp:taxon-treatment>
