# Supplementary material for: ﻿Revision of Aplosonyx Chevrolat, 1836 (Coleoptera, Chrysomelidae, Galerucinae) from China, with descriptions of three new species
Source: Zookeys. 2023 Mar 21;1154:159–222. doi: 10.3897/zookeys.1154.98336 (PMC10194082; doi:10.3897/zookeys.1154.98336)
Supplement: XML Treatment for Aplosonyx nigriceps [file zookeys.1154.98336-treatment10.xml]

<!DOCTYPE tp:taxon-treatment
  PUBLIC "-//TaxonX//DTD Taxonomic Treatment Publishing DTD v0 20100105//EN" "tax-treatment-NSO.dtd">
<tp:taxon-treatment xmlns:tp="http://www.plazi.org/taxpub"><tp:treatment-meta><kwd-group><label>Taxon classification</label><kwd>
                <named-content content-type="kingdom">Animalia</named-content>
              </kwd><kwd>
                <named-content content-type="order">Coleoptera</named-content>
              </kwd><kwd>
                <named-content content-type="family">Chrysomelidae</named-content>
              </kwd></kwd-group><mixed-citation publication-type="journal"><person-group><name><surname>Feng</surname><given-names>Chuan</given-names></name><name><surname>Yang</surname><given-names>Xing-Ke</given-names></name><name><surname>Liu</surname><given-names>Yang</given-names></name><name><surname>Li</surname><given-names>Zhi-Qiang</given-names></name></person-group><article-title>﻿Revision of <italic><tp:taxon-name><tp:taxon-name-part taxon-name-part-type="genus" reg="Aplosonyx">Aplosonyx</tp:taxon-name-part></tp:taxon-name></italic> Chevrolat, 1836 (<tp:taxon-name><tp:taxon-name-part taxon-name-part-type="order">Coleoptera</tp:taxon-name-part></tp:taxon-name>, <tp:taxon-name><tp:taxon-name-part taxon-name-part-type="family">Chrysomelidae</tp:taxon-name-part></tp:taxon-name>, <tp:taxon-name><tp:taxon-name-part taxon-name-part-type="subfamily">Galerucinae</tp:taxon-name-part></tp:taxon-name>) from China, with descriptions of three new species</article-title><source>Zookeys</source><day>21</day><month>03</month><year>2023</year><volume>1154</volume><fpage>159</fpage><lpage>222</lpage><pub-id pub-id-type="doi">10.3897/zookeys.1154.98336</pub-id></mixed-citation></tp:treatment-meta><tp:nomenclature><label>﻿</label><tp:taxon-name>
              <object-id xmlns:xlink="http://www.w3.org/1999/xlink" content-type="arpha" xlink:type="simple">DF5CFFAD-2D71-5826-BFB0-5A39889CBA29</object-id>
              <tp:taxon-name-part taxon-name-part-type="genus" reg="Aplosonyx">Aplosonyx</tp:taxon-name-part>
              <tp:taxon-name-part taxon-name-part-type="species" reg="nigriceps">nigriceps</tp:taxon-name-part>
            </tp:taxon-name><tp:taxon-authority>Yang, 1995</tp:taxon-authority><xref ref-type="fig" rid="F11">Figs 11C</xref><xref ref-type="fig" rid="F13">, 13A–F</xref><tp:nomenclature-citation-list><tp:nomenclature-citation><tp:taxon-name>
                  <tp:taxon-name-part taxon-name-part-type="genus" reg="Aplosonyx">Aplosonyx</tp:taxon-name-part>
                  <tp:taxon-name-part taxon-name-part-type="species" reg="nigriceps">nigriceps</tp:taxon-name-part>
                </tp:taxon-name><comment>Yang, 1995: 91.</comment></tp:nomenclature-citation></tp:nomenclature-citation-list></tp:nomenclature><tp:treatment-sec sec-type="material" id="SECID0EWBAI"><title>Type specimens examined.</title><p><bold><italic>Holotype</italic></bold>: ♂, China, <bold>Hubei Province</bold>, Lichuan; 1300 m a. s. l.; 23 Jul. 1989; Shuyong Wang leg.; <named-content xmlns:xlink="http://www.w3.org/1999/xlink" content-type="dwc:institutional_code" xlink:title="Institute of Zoology, Chinese Academy of Sciences, Beijing, China" xlink:href="http://grbio.org/institution/institute-zoology-chinese-academy-sciences" xlink:type="simple">IZAS</named-content>.</p><p><bold><italic>Allotype</italic></bold>: ♀, China, <bold>Hubei Province</bold>, Lichuan, Xingdou Mt; 810 m a. s. l.; 22 Jul. 1989; Shuyong Wang leg.; <named-content xmlns:xlink="http://www.w3.org/1999/xlink" content-type="dwc:institutional_code" xlink:title="Institute of Zoology, Chinese Academy of Sciences, Beijing, China" xlink:href="http://grbio.org/institution/institute-zoology-chinese-academy-sciences" xlink:type="simple">IZAS</named-content>.</p><p><bold><italic>Paratype</italic></bold>: 1♂1♀, China, <bold>Hubei Province</bold>, Lichuan; 1300 m a. s. l.; 23 Jul. 1989; Shuyong Wang leg.; <named-content xmlns:xlink="http://www.w3.org/1999/xlink" content-type="dwc:institutional_code" xlink:title="Institute of Zoology, Chinese Academy of Sciences, Beijing, China" xlink:href="http://grbio.org/institution/institute-zoology-chinese-academy-sciences" xlink:type="simple">IZAS</named-content>. ♂, China, <bold>Hubei Province</bold>, Lichuan, Xingdou Mt; 1100 m a. s. l.; 22 Jul. 1989; Shuyong Wang leg.; <named-content xmlns:xlink="http://www.w3.org/1999/xlink" content-type="dwc:institutional_code" xlink:title="Institute of Zoology, Chinese Academy of Sciences, Beijing, China" xlink:href="http://grbio.org/institution/institute-zoology-chinese-academy-sciences" xlink:type="simple">IZAS</named-content>. 2♀♀, China, <bold>Hubei Province</bold>, Lichuan, Xingdou Mt; 1100 m a. s. l.; 22 Jul. 1989; Shuyong Wang leg.; <named-content xmlns:xlink="http://www.w3.org/1999/xlink" content-type="dwc:institutional_code" xlink:title="Institute of Zoology, Chinese Academy of Sciences, Beijing, China" xlink:href="http://grbio.org/institution/institute-zoology-chinese-academy-sciences" xlink:type="simple">IZAS</named-content>. ♂, China, <bold>Hubei Province</bold>, Hefeng, shayuan; 1300 m a. s. l.; 1 Aug. 1989; Shuyong Wang leg.; <named-content xmlns:xlink="http://www.w3.org/1999/xlink" content-type="dwc:institutional_code" xlink:title="Institute of Zoology, Chinese Academy of Sciences, Beijing, China" xlink:href="http://grbio.org/institution/institute-zoology-chinese-academy-sciences" xlink:type="simple">IZAS</named-content>. ♀, China, <bold>Hubei Province</bold>, Badong; 1700 m a. s. l.; 21 May 1989; Wenzhen Ma leg.; <named-content xmlns:xlink="http://www.w3.org/1999/xlink" content-type="dwc:institutional_code" xlink:title="Institute of Zoology, Chinese Academy of Sciences, Beijing, China" xlink:href="http://grbio.org/institution/institute-zoology-chinese-academy-sciences" xlink:type="simple">IZAS</named-content>.</p></tp:treatment-sec><tp:treatment-sec sec-type="diagnosis" id="SECID0EAEAI"><title>Diagnosis.</title><p>This species can be distinguished from other species by its black pronotum, and each elytron with five black spots: one at the base near the scutellum, a pair in the middle, and apically two spots which are connected. This species differs from <italic><tp:taxon-name><tp:taxon-name-part taxon-name-part-type="genus" reg="Aplosonyx">A.</tp:taxon-name-part><tp:taxon-name-part taxon-name-part-type="species" reg="omeiensis">omeiensis</tp:taxon-name-part></tp:taxon-name></italic> in having a black head and pronotum, the abdomen yellowish brown, and the shape of the spots on the elytra.</p></tp:treatment-sec><tp:treatment-sec sec-type="redescription" id="SECID0EREAI"><title>Redescription.</title><p><bold>Male.</bold> Length 4.5–5.0 mm, width 2.7–3.2 mm.</p><p>Head, pronotum and scutellum black, antennae, ventral surface of the thorax and legs brown, abdomen yellowish brown, elytra yellow, each elytron with five black spots, one at base near scutellum, a pair in the middle, and a pair of apical spots which are connected.</p><p>Vertex finely and sparsely covered with punctures. Interocular space 2.1 × as wide as transverse diameter of eye. Interantennal space 1.5 × as wide as transverse diameter of antennal socket. Frontal tubercles transverse, each separated by a deep furrow; antennae slender, 0.75 × as long as body; antennomeres 1–3 shiny; antennomeres 4–11 covered with pubescence, antennomeres 2 and 3 shortest, antennomere 3 nearly equal in length and shape to antennomere 2, antennomere 4 longest, approximately 1.5 × as long as antennomeres 2 and 3 combined; antennomeres 5–10 gradually shortened, shorter than antennomere 4; antennomere 11 slightly longer than 10, pointed.</p><fig id="F13" position="float" orientation="portrait"><object-id xmlns:xlink="http://www.w3.org/1999/xlink" content-type="doi" xlink:type="simple">10.3897/zookeys.1154.98336.figure13</object-id><object-id xmlns:xlink="http://www.w3.org/1999/xlink" content-type="arpha" xlink:type="simple">064D9545-F45E-5064-AED2-A3B1B3AD8168</object-id><label>Figure 13.</label><caption><p><italic><tp:taxon-name><tp:taxon-name-part taxon-name-part-type="genus" reg="Aplosonyx">Aplosonyx</tp:taxon-name-part><tp:taxon-name-part taxon-name-part-type="species" reg="nigriceps">nigriceps</tp:taxon-name-part></tp:taxon-name></italic><bold>A–C</bold> habitus of holotype, <named-content xmlns:xlink="http://www.w3.org/1999/xlink" content-type="dwc:institutional_code" xlink:title="Institute of Zoology, Chinese Academy of Sciences, Beijing, China" xlink:href="http://grbio.org/institution/institute-zoology-chinese-academy-sciences" xlink:type="simple">IZAS</named-content><bold>D–F</bold> aedeagus <bold>A, D</bold> dorsal views <bold>B, E</bold> ventral views <bold>C, F</bold> lateral views. Scale bars 0.5 mm (<bold>D–F</bold>); 1 mm (<bold>A–C</bold>).</p></caption><graphic xmlns:xlink="http://www.w3.org/1999/xlink" xlink:href="zookeys-1154-159_article-98336__-g013.jpg" position="float" orientation="portrait" xlink:type="simple" id="oo_828027.jpg"><uri content-type="original_file" xlink:type="simple">https://binary.pensoft.net/fig/828027</uri></graphic></fig><p>Pronotum 1.9 × as wide as long, lateral border margined, widest at anterior 1/3; disc with deep transverse furrow, less distinct in middle; closely covered with large punctures in furrow and with sparsely small punctures in other parts of pronotum.</p><p>Scutellum triangular, finely covered with punctures.</p><p>Elytra: wider than pronotum, 0.7 × as long as body, 1.5 × as long as wide, epipleura wide at anterior 1/3, posteriorly gradually narrowing towards apex, dorsal surface slightly convex, regularly covered with large and deep punctures, partially arranged in ten rows in each elytron, the interstices between punctures wider than diameter of individual punctures, approximately 2.5 × as wide as the diameter of individual punctures and lightly covered with small punctures in interstices.</p><p>Metasternum 2 × as long as mesosternum. Ventral surface of abdomen with five ventrites, ventrite 1 longest, ventrites 2–4 gradually shortened, apical ventrite slightly longer than ventrite 3, with two subtriangular incisions.</p><p>Aedeagus slender, parallel-sided, basally widened, apically pointed, in lateral view moderately bent.</p><p><bold>Female.</bold> Length 4.6–5.0 mm, width 2.8–3.2 mm.</p><p>Antennae slightly thinner than in male, without short hairs, antennomere 4 longest, approximately 1.2 × as long as antennomeres 2 and 3 combined; apical sternite without incisions.</p></tp:treatment-sec><tp:treatment-sec sec-type="distribution" id="SECID0EQGAI"><title>Distribution.</title><p>China: Hubei, Sichuan.</p></tp:treatment-sec><tp:treatment-sec><!--Section generated to contain objects referenced in tp:taxon-treatment.--><fig id="F11" position="float" orientation="portrait"><object-id xmlns:xlink="http://www.w3.org/1999/xlink" content-type="doi" xlink:type="simple">10.3897/zookeys.1154.98336.figure11</object-id><object-id xmlns:xlink="http://www.w3.org/1999/xlink" content-type="arpha" xlink:type="simple">DF2294DF-A012-568F-AC36-6EDDD357D000</object-id><label>Figure 11.</label><caption><p>Aedeagus in dorsal view <bold>A</bold><italic><tp:taxon-name><tp:taxon-name-part taxon-name-part-type="genus" reg="Aplosonyx">A.</tp:taxon-name-part><tp:taxon-name-part taxon-name-part-type="species" reg="fulvescens">fulvescens</tp:taxon-name-part></tp:taxon-name></italic><bold>B</bold><italic><tp:taxon-name><tp:taxon-name-part taxon-name-part-type="genus" reg="Aplosonyx">A.</tp:taxon-name-part><tp:taxon-name-part taxon-name-part-type="species" reg="gancuicus">gancuicus</tp:taxon-name-part></tp:taxon-name></italic><bold>C</bold><italic><tp:taxon-name><tp:taxon-name-part taxon-name-part-type="genus" reg="Aplosonyx">A.</tp:taxon-name-part><tp:taxon-name-part taxon-name-part-type="species" reg="nigriceps">nigriceps</tp:taxon-name-part></tp:taxon-name></italic><bold>D</bold><italic><tp:taxon-name><tp:taxon-name-part taxon-name-part-type="genus" reg="Aplosonyx">A.</tp:taxon-name-part><tp:taxon-name-part taxon-name-part-type="species" reg="omeiensis">omeiensis</tp:taxon-name-part></tp:taxon-name></italic><bold>E</bold><italic><tp:taxon-name><tp:taxon-name-part taxon-name-part-type="genus" reg="Aplosonyx">A.</tp:taxon-name-part><tp:taxon-name-part taxon-name-part-type="species" reg="orientalis">orientalis</tp:taxon-name-part></tp:taxon-name></italic><bold>F</bold><italic><tp:taxon-name><tp:taxon-name-part taxon-name-part-type="genus" reg="Aplosonyx">A.</tp:taxon-name-part><tp:taxon-name-part taxon-name-part-type="species" reg="ornatus">ornatus</tp:taxon-name-part></tp:taxon-name></italic>. Scale bars: 0.5 mm (<bold>A–E</bold>).</p></caption><graphic xmlns:xlink="http://www.w3.org/1999/xlink" xlink:href="zookeys-1154-159_article-98336__-g011.jpg" position="float" orientation="portrait" xlink:type="simple" id="oo_828025.jpg"><uri content-type="original_file" xlink:type="simple">https://binary.pensoft.net/fig/828025</uri></graphic></fig></tp:treatment-sec></tp:taxon-treatment>
