# Supplementary material for: ﻿Revision of Aplosonyx Chevrolat, 1836 (Coleoptera, Chrysomelidae, Galerucinae) from China, with descriptions of three new species
Source: Zookeys. 2023 Mar 21;1154:159–222. doi: 10.3897/zookeys.1154.98336 (PMC10194082; doi:10.3897/zookeys.1154.98336)
Supplement: XML Treatment for Aplosonyx omeiensis [file zookeys.1154.98336-treatment11.xml]

<!DOCTYPE tp:taxon-treatment
  PUBLIC "-//TaxonX//DTD Taxonomic Treatment Publishing DTD v0 20100105//EN" "tax-treatment-NSO.dtd">
<tp:taxon-treatment xmlns:tp="http://www.plazi.org/taxpub"><tp:treatment-meta><kwd-group><label>Taxon classification</label><kwd>
                <named-content content-type="kingdom">Animalia</named-content>
              </kwd><kwd>
                <named-content content-type="order">Coleoptera</named-content>
              </kwd><kwd>
                <named-content content-type="family">Chrysomelidae</named-content>
              </kwd></kwd-group><mixed-citation publication-type="journal"><person-group><name><surname>Feng</surname><given-names>Chuan</given-names></name><name><surname>Yang</surname><given-names>Xing-Ke</given-names></name><name><surname>Liu</surname><given-names>Yang</given-names></name><name><surname>Li</surname><given-names>Zhi-Qiang</given-names></name></person-group><article-title>﻿Revision of <italic><tp:taxon-name><tp:taxon-name-part taxon-name-part-type="genus" reg="Aplosonyx">Aplosonyx</tp:taxon-name-part></tp:taxon-name></italic> Chevrolat, 1836 (<tp:taxon-name><tp:taxon-name-part taxon-name-part-type="order">Coleoptera</tp:taxon-name-part></tp:taxon-name>, <tp:taxon-name><tp:taxon-name-part taxon-name-part-type="family">Chrysomelidae</tp:taxon-name-part></tp:taxon-name>, <tp:taxon-name><tp:taxon-name-part taxon-name-part-type="subfamily">Galerucinae</tp:taxon-name-part></tp:taxon-name>) from China, with descriptions of three new species</article-title><source>Zookeys</source><day>21</day><month>03</month><year>2023</year><volume>1154</volume><fpage>159</fpage><lpage>222</lpage><pub-id pub-id-type="doi">10.3897/zookeys.1154.98336</pub-id></mixed-citation></tp:treatment-meta><tp:nomenclature><label>﻿</label><tp:taxon-name>
              <object-id xmlns:xlink="http://www.w3.org/1999/xlink" content-type="arpha" xlink:type="simple">193921CE-D3E4-5EB6-9220-59C7637D789A</object-id>
              <tp:taxon-name-part taxon-name-part-type="genus" reg="Aplosonyx">Aplosonyx</tp:taxon-name-part>
              <tp:taxon-name-part taxon-name-part-type="species" reg="omeiensis">omeiensis</tp:taxon-name-part>
            </tp:taxon-name><tp:taxon-authority>Chen, 1942</tp:taxon-authority><xref ref-type="fig" rid="F11">Figs 11D</xref><xref ref-type="fig" rid="F14">, 14A–F</xref><tp:nomenclature-citation-list><tp:nomenclature-citation><tp:taxon-name>
                  <tp:taxon-name-part taxon-name-part-type="genus" reg="Aplosonyx">Aplosonyx</tp:taxon-name-part>
                  <tp:taxon-name-part taxon-name-part-type="species" reg="pictus">pictus</tp:taxon-name-part>
                  <tp:taxon-name-part taxon-name-part-type="subspecies" reg="omeiensis">omeiensis</tp:taxon-name-part>
                </tp:taxon-name><comment>Chen, 1942: 40.</comment></tp:nomenclature-citation><tp:nomenclature-citation><tp:taxon-name>
                  <tp:taxon-name-part taxon-name-part-type="genus" reg="Aplosonyx">Aplosonyx</tp:taxon-name-part>
                  <tp:taxon-name-part taxon-name-part-type="species" reg="omeiensis">omeiensis</tp:taxon-name-part>
                </tp:taxon-name><comment>: <xref ref-type="bibr" rid="B26">Zhang et al. 2008</xref>: 65. Raised from <tp:taxon-name><tp:taxon-name-part taxon-name-part-type="genus" reg="Aplosonyx">Aplosonyx</tp:taxon-name-part><tp:taxon-name-part taxon-name-part-type="species" reg="pictus">pictus</tp:taxon-name-part><tp:taxon-name-part taxon-name-part-type="subspecies" reg="omeiensis">omeiensis</tp:taxon-name-part></tp:taxon-name> Chen.</comment></tp:nomenclature-citation></tp:nomenclature-citation-list></tp:nomenclature><tp:treatment-sec sec-type="material" id="SECID0ESJAI"><title>Type specimens examined.</title><p><bold><italic>Paratypes</italic></bold>: 2♂♂3♀♀, China, <bold>Sichuan Province</bold>, Mount Emei, Sep. 1912; <named-content xmlns:xlink="http://www.w3.org/1999/xlink" content-type="dwc:institutional_code" xlink:title="Institute of Zoology, Chinese Academy of Sciences, Beijing, China" xlink:href="http://grbio.org/institution/institute-zoology-chinese-academy-sciences" xlink:type="simple">IZAS</named-content>.</p></tp:treatment-sec><tp:treatment-sec sec-type="material" id="SECID0EEKAI"><title>Additional specimens examined.</title><p>♂, China, <bold>Sichuan Province</bold>, Mount Emei, Jiulaodong; 1800 m a. s. l.; 7 Jul. 1957; Fuxing Zhu leg.; <named-content xmlns:xlink="http://www.w3.org/1999/xlink" content-type="dwc:institutional_code" xlink:title="Institute of Zoology, Chinese Academy of Sciences, Beijing, China" xlink:href="http://grbio.org/institution/institute-zoology-chinese-academy-sciences" xlink:type="simple">IZAS</named-content>. ♂, China, <bold>Sichuan Province</bold>, Mount Emei, Jiulaodong; 1800 m a. s. l.; 16 Jun. 1957; Youcai Yu leg.; <named-content xmlns:xlink="http://www.w3.org/1999/xlink" content-type="dwc:institutional_code" xlink:title="Institute of Zoology, Chinese Academy of Sciences, Beijing, China" xlink:href="http://grbio.org/institution/institute-zoology-chinese-academy-sciences" xlink:type="simple">IZAS</named-content>. ♂, China, <bold>Sichuan Province</bold>, Mount Emei, Jiulaodong; 1800 m a. s. l.; 7 Jul. 1957; Zongyuan Wang leg.; <named-content xmlns:xlink="http://www.w3.org/1999/xlink" content-type="dwc:institutional_code" xlink:title="Institute of Zoology, Chinese Academy of Sciences, Beijing, China" xlink:href="http://grbio.org/institution/institute-zoology-chinese-academy-sciences" xlink:type="simple">IZAS</named-content>; IOZ(E)1566650. ♂, China, <bold>Sichuan Province</bold>, Mount Emei, 17 Jun. 1955; Keren Huang leg.; <named-content xmlns:xlink="http://www.w3.org/1999/xlink" content-type="dwc:institutional_code" xlink:title="Institute of Zoology, Chinese Academy of Sciences, Beijing, China" xlink:href="http://grbio.org/institution/institute-zoology-chinese-academy-sciences" xlink:type="simple">IZAS</named-content>; IOZ(E)1566630. ♀, China, <bold>Sichuan Province</bold>, Mount Emei, 17 Jun. 1955; Keren Huang leg.; <named-content xmlns:xlink="http://www.w3.org/1999/xlink" content-type="dwc:institutional_code" xlink:title="Institute of Zoology, Chinese Academy of Sciences, Beijing, China" xlink:href="http://grbio.org/institution/institute-zoology-chinese-academy-sciences" xlink:type="simple">IZAS</named-content>; IOZ(E)1566632. ♀, China, <bold>Sichuan Province</bold>, Mount Emei, 17 Jun. 1955; Keren Huang leg.; <named-content xmlns:xlink="http://www.w3.org/1999/xlink" content-type="dwc:institutional_code" xlink:title="Institute of Zoology, Chinese Academy of Sciences, Beijing, China" xlink:href="http://grbio.org/institution/institute-zoology-chinese-academy-sciences" xlink:type="simple">IZAS</named-content>; IOZ(E)1566639. ♂, China, <bold>Sichuan Province</bold>, Mount Emei, 17 Jun. 1955; Keren Huang leg.; <named-content xmlns:xlink="http://www.w3.org/1999/xlink" content-type="dwc:institutional_code" xlink:title="Institute of Zoology, Chinese Academy of Sciences, Beijing, China" xlink:href="http://grbio.org/institution/institute-zoology-chinese-academy-sciences" xlink:type="simple">IZAS</named-content>; IOZ(E)1566647. ♂, China, <bold>Sichuan Province</bold>, Mount Emei, 1800 m a. s. l.; 24 Jun. 1955; Bingrong Ou leg.; <named-content xmlns:xlink="http://www.w3.org/1999/xlink" content-type="dwc:institutional_code" xlink:title="Institute of Zoology, Chinese Academy of Sciences, Beijing, China" xlink:href="http://grbio.org/institution/institute-zoology-chinese-academy-sciences" xlink:type="simple">IZAS</named-content>; IOZ(E)1566634. ♂, China, <bold>Sichuan Province</bold>, Mount Emei, 1800 m a. s. l.; 23 Jun. 1955; Bingrong Ou leg.; <named-content xmlns:xlink="http://www.w3.org/1999/xlink" content-type="dwc:institutional_code" xlink:title="Institute of Zoology, Chinese Academy of Sciences, Beijing, China" xlink:href="http://grbio.org/institution/institute-zoology-chinese-academy-sciences" xlink:type="simple">IZAS</named-content>; IOZ(E)1566635. ♂, China, <bold>Sichuan Province</bold>, Mount Emei, 2100 m a. s. l.; 24 Jun. 1955; Bingrong Ou leg.; <named-content xmlns:xlink="http://www.w3.org/1999/xlink" content-type="dwc:institutional_code" xlink:title="Institute of Zoology, Chinese Academy of Sciences, Beijing, China" xlink:href="http://grbio.org/institution/institute-zoology-chinese-academy-sciences" xlink:type="simple">IZAS</named-content>; IOZ(E)1566636.</p></tp:treatment-sec><tp:treatment-sec sec-type="diagnosis" id="SECID0EQMAI"><title>Diagnosis.</title><p>This species can be distinguished from other species by the pronotum with a black spot, each elytron with five black spots, the middle and apex with one pair of spots, and one spot at the base. This species differs from <italic><tp:taxon-name><tp:taxon-name-part taxon-name-part-type="genus" reg="Aplosonyx">A.</tp:taxon-name-part><tp:taxon-name-part taxon-name-part-type="species" reg="nigriceps">nigriceps</tp:taxon-name-part></tp:taxon-name></italic> in having a black abdomen with pale margins.</p></tp:treatment-sec><tp:treatment-sec sec-type="redescription" id="SECID0EBNAI"><title>Redescription.</title><p><bold>Male.</bold> Length 4.6–4.8 mm, width 2.6–2.8 mm.</p><p>Head, antennae, pronotum, elytra and leg yellow, vertex, scutellum and ventral surface of the body black, abdomen with pale margins, pronotum with a black spot in middle, each elytron with five black spots, middle and apex with one pair of spots, and base with one spot.</p><p>Vertex finely and sparsely covered with punctures. Interocular space 2 × as wide as transverse diameter of eye. Interantennal space 1.5 × as wide as transverse diameter of antennal socket. Frontal tubercles transverse, each separated by a deep furrow; antennae slender, 0.7 × as long as body; antennomeres 1–3 shiny; antennomeres 4–11 covered with pubescence, antennomere 2 shortest, antennomere 3 twice as long as second; antennomere 4 longest, approximately 1.2 × as long as antennomeres 2 and 3 combined; antennomeres 5–10 gradually shortened, shorter than antennomere 4; antennomere 11 slightly longer than antennomere 10, pointed.</p><fig id="F14" position="float" orientation="portrait"><object-id xmlns:xlink="http://www.w3.org/1999/xlink" content-type="doi" xlink:type="simple">10.3897/zookeys.1154.98336.figure14</object-id><object-id xmlns:xlink="http://www.w3.org/1999/xlink" content-type="arpha" xlink:type="simple">DB75A5CF-0692-5442-B852-462EB3F859FF</object-id><label>Figure 14.</label><caption><p><italic><tp:taxon-name><tp:taxon-name-part taxon-name-part-type="genus" reg="Aplosonyx">Aplosonyx</tp:taxon-name-part><tp:taxon-name-part taxon-name-part-type="species" reg="omeiensis">omeiensis</tp:taxon-name-part></tp:taxon-name></italic><bold>A–C</bold> habitus of paratype, <named-content xmlns:xlink="http://www.w3.org/1999/xlink" content-type="dwc:institutional_code" xlink:title="Institute of Zoology, Chinese Academy of Sciences, Beijing, China" xlink:href="http://grbio.org/institution/institute-zoology-chinese-academy-sciences" xlink:type="simple">IZAS</named-content><bold>D–F</bold> aedeagus <bold>A, D</bold> dorsal views <bold>B, E</bold> ventral views <bold>C, F</bold> lateral views. Scale bars 0.5 mm (<bold>D–F</bold>); 1 mm (<bold>A–C</bold>).</p></caption><graphic xmlns:xlink="http://www.w3.org/1999/xlink" xlink:href="zookeys-1154-159_article-98336__-g014.jpg" position="float" orientation="portrait" xlink:type="simple" id="oo_828028.jpg"><uri content-type="original_file" xlink:type="simple">https://binary.pensoft.net/fig/828028</uri></graphic></fig><p>Pronotum 1.8 × as wide as long, lateral border margined, widest at anterior 1/3; disc with deep transverse furrow, covered with several punctures in furrow and with sparsely small punctures in other parts of pronotum.</p><p>Scutellum triangular, finely covered with punctures.</p><p>Elytra wider than pronotum, 0.7 × as long as body, 1.6 × as long as wide, epipleura wide at anterior 1/3, posteriorly gradually narrowing towards apex; dorsal surface slightly convex, covered with punctures in irregular rows, the interstices 2 × as wide as diameter of punctures and slightly covered with fine punctuation.</p><p>Metasternum 2 × as long as mesosternum. Ventral surface of abdomen with five ventrites, ventrite 1 longest, ventrites 2–4 gradually shortened, apical ventrite slightly longer than ventrite 3, with two subtriangular incisions.</p><p>Aedeagus slender, parallel-sided, slightly narrowed in middle, basally widened, apex pointed, in lateral view slightly bent.</p><p><bold>Female.</bold> Length 4.4–4.8 mm, width 2.6–3.0 mm.</p><p>Antennae slightly thinner than in male, antennomere 2 shortest, antennomere 3 approximately 1.5 × as long as second; antennomere 4 longest, 1.5 × as long as antennomeres 2 and 3 combined; apical sternite without incisions.</p></tp:treatment-sec><tp:treatment-sec sec-type="distribution" id="SECID0EAPAI"><title>Distribution.</title><p>China: Sichuan.</p></tp:treatment-sec><tp:treatment-sec><!--Section generated to contain objects referenced in tp:taxon-treatment.--><fig id="F11" position="float" orientation="portrait"><object-id xmlns:xlink="http://www.w3.org/1999/xlink" content-type="doi" xlink:type="simple">10.3897/zookeys.1154.98336.figure11</object-id><object-id xmlns:xlink="http://www.w3.org/1999/xlink" content-type="arpha" xlink:type="simple">DF2294DF-A012-568F-AC36-6EDDD357D000</object-id><label>Figure 11.</label><caption><p>Aedeagus in dorsal view <bold>A</bold><italic><tp:taxon-name><tp:taxon-name-part taxon-name-part-type="genus" reg="Aplosonyx">A.</tp:taxon-name-part><tp:taxon-name-part taxon-name-part-type="species" reg="fulvescens">fulvescens</tp:taxon-name-part></tp:taxon-name></italic><bold>B</bold><italic><tp:taxon-name><tp:taxon-name-part taxon-name-part-type="genus" reg="Aplosonyx">A.</tp:taxon-name-part><tp:taxon-name-part taxon-name-part-type="species" reg="gancuicus">gancuicus</tp:taxon-name-part></tp:taxon-name></italic><bold>C</bold><italic><tp:taxon-name><tp:taxon-name-part taxon-name-part-type="genus" reg="Aplosonyx">A.</tp:taxon-name-part><tp:taxon-name-part taxon-name-part-type="species" reg="nigriceps">nigriceps</tp:taxon-name-part></tp:taxon-name></italic><bold>D</bold><italic><tp:taxon-name><tp:taxon-name-part taxon-name-part-type="genus" reg="Aplosonyx">A.</tp:taxon-name-part><tp:taxon-name-part taxon-name-part-type="species" reg="omeiensis">omeiensis</tp:taxon-name-part></tp:taxon-name></italic><bold>E</bold><italic><tp:taxon-name><tp:taxon-name-part taxon-name-part-type="genus" reg="Aplosonyx">A.</tp:taxon-name-part><tp:taxon-name-part taxon-name-part-type="species" reg="orientalis">orientalis</tp:taxon-name-part></tp:taxon-name></italic><bold>F</bold><italic><tp:taxon-name><tp:taxon-name-part taxon-name-part-type="genus" reg="Aplosonyx">A.</tp:taxon-name-part><tp:taxon-name-part taxon-name-part-type="species" reg="ornatus">ornatus</tp:taxon-name-part></tp:taxon-name></italic>. Scale bars: 0.5 mm (<bold>A–E</bold>).</p></caption><graphic xmlns:xlink="http://www.w3.org/1999/xlink" xlink:href="zookeys-1154-159_article-98336__-g011.jpg" position="float" orientation="portrait" xlink:type="simple" id="oo_828025.jpg"><uri content-type="original_file" xlink:type="simple">https://binary.pensoft.net/fig/828025</uri></graphic></fig></tp:treatment-sec><ref-list><ref id="B26"><mixed-citation xmlns:xlink="http://www.w3.org/1999/xlink" xlink:type="simple"><person-group><name name-style="western"><surname>Zhang</surname><given-names>LJ</given-names></name><name name-style="western"><surname>Li</surname><given-names>WZ</given-names></name><name name-style="western"><surname>Zhang</surname><given-names>YL</given-names></name><name name-style="western"><surname>Yang</surname><given-names>XK</given-names></name></person-group> (<year>2008</year>) <article-title>A new species of genus <italic><tp:taxon-name><tp:taxon-name-part taxon-name-part-type="genus">Aplosonyx</tp:taxon-name-part></tp:taxon-name></italic> Chevrolat (<tp:taxon-name><tp:taxon-name-part taxon-name-part-type="order">Coleoptera</tp:taxon-name-part></tp:taxon-name>: <tp:taxon-name><tp:taxon-name-part taxon-name-part-type="family">Chrysomelidae</tp:taxon-name-part></tp:taxon-name>: <tp:taxon-name><tp:taxon-name-part taxon-name-part-type="subfamily">Galerucinae</tp:taxon-name-part></tp:taxon-name>) from China, with a key to the Chinese known species.</article-title><source>Zootaxa</source><volume>1898</volume>(<issue>1</issue>): <fpage>63</fpage>–<lpage>68</lpage>. <ext-link xlink:href="10.11646/zootaxa.1898.1.5" ext-link-type="doi" xlink:type="simple">https://doi.org/10.11646/zootaxa.1898.1.5</ext-link></mixed-citation></ref></ref-list></tp:taxon-treatment>
