# Supplementary material for: ﻿Revision of Aplosonyx Chevrolat, 1836 (Coleoptera, Chrysomelidae, Galerucinae) from China, with descriptions of three new species
Source: Zookeys. 2023 Mar 21;1154:159–222. doi: 10.3897/zookeys.1154.98336 (PMC10194082; doi:10.3897/zookeys.1154.98336)
Supplement: XML Treatment for Aplosonyx pictus [file zookeys.1154.98336-treatment14.xml]

<!DOCTYPE tp:taxon-treatment
  PUBLIC "-//TaxonX//DTD Taxonomic Treatment Publishing DTD v0 20100105//EN" "tax-treatment-NSO.dtd">
<tp:taxon-treatment xmlns:tp="http://www.plazi.org/taxpub"><tp:treatment-meta><kwd-group><label>Taxon classification</label><kwd>
                <named-content content-type="kingdom">Animalia</named-content>
              </kwd><kwd>
                <named-content content-type="order">Coleoptera</named-content>
              </kwd><kwd>
                <named-content content-type="family">Chrysomelidae</named-content>
              </kwd></kwd-group><mixed-citation publication-type="journal"><person-group><name><surname>Feng</surname><given-names>Chuan</given-names></name><name><surname>Yang</surname><given-names>Xing-Ke</given-names></name><name><surname>Liu</surname><given-names>Yang</given-names></name><name><surname>Li</surname><given-names>Zhi-Qiang</given-names></name></person-group><article-title>﻿Revision of <italic><tp:taxon-name><tp:taxon-name-part taxon-name-part-type="genus" reg="Aplosonyx">Aplosonyx</tp:taxon-name-part></tp:taxon-name></italic> Chevrolat, 1836 (<tp:taxon-name><tp:taxon-name-part taxon-name-part-type="order">Coleoptera</tp:taxon-name-part></tp:taxon-name>, <tp:taxon-name><tp:taxon-name-part taxon-name-part-type="family">Chrysomelidae</tp:taxon-name-part></tp:taxon-name>, <tp:taxon-name><tp:taxon-name-part taxon-name-part-type="subfamily">Galerucinae</tp:taxon-name-part></tp:taxon-name>) from China, with descriptions of three new species</article-title><source>Zookeys</source><day>21</day><month>03</month><year>2023</year><volume>1154</volume><fpage>159</fpage><lpage>222</lpage><pub-id pub-id-type="doi">10.3897/zookeys.1154.98336</pub-id></mixed-citation></tp:treatment-meta><tp:nomenclature><label>﻿</label><tp:taxon-name>
              <object-id xmlns:xlink="http://www.w3.org/1999/xlink" content-type="arpha" xlink:type="simple">974CEAC5-BB18-5381-AC72-382B506A36A8</object-id>
              <tp:taxon-name-part taxon-name-part-type="genus" reg="Aplosonyx">Aplosonyx</tp:taxon-name-part>
              <tp:taxon-name-part taxon-name-part-type="species" reg="pictus">pictus</tp:taxon-name-part>
            </tp:taxon-name><tp:taxon-authority>Chen, 1942</tp:taxon-authority><xref ref-type="fig" rid="F19">Figs 19A–F</xref><xref ref-type="fig" rid="F20">, 20A</xref><tp:nomenclature-citation-list><tp:nomenclature-citation><tp:taxon-name>
                  <tp:taxon-name-part taxon-name-part-type="genus" reg="Aplosonyx">Aplosonyx</tp:taxon-name-part>
                  <tp:taxon-name-part taxon-name-part-type="species" reg="pictus">pictus</tp:taxon-name-part>
                </tp:taxon-name><comment>Chen, 1942: 39.</comment></tp:nomenclature-citation><tp:nomenclature-citation><tp:taxon-name>
                  <tp:taxon-name-part taxon-name-part-type="genus" reg="Sphenoraia">Sphenoraia</tp:taxon-name-part>
                  <tp:taxon-name-part taxon-name-part-type="species" reg="picta">picta</tp:taxon-name-part>
                </tp:taxon-name><comment>: <xref ref-type="bibr" rid="B20">Lopatin 2002</xref>: 880.</comment></tp:nomenclature-citation><tp:nomenclature-citation><tp:taxon-name>
                  <tp:taxon-name-part taxon-name-part-type="genus" reg="Aplosonyx">Aplosonyx</tp:taxon-name-part>
                  <tp:taxon-name-part taxon-name-part-type="species" reg="pictus">pictus</tp:taxon-name-part>
                </tp:taxon-name><comment>: <xref ref-type="bibr" rid="B26">Zhang et al. 2008</xref>: 65.</comment></tp:nomenclature-citation></tp:nomenclature-citation-list></tp:nomenclature><tp:treatment-sec sec-type="material" id="SECID0ELGBI"><title>Type specimens examined.</title><p><bold><italic>Holotype</italic></bold>: ♂, China, <bold>Gansu Province</bold>; 8 May 1919; <named-content xmlns:xlink="http://www.w3.org/1999/xlink" content-type="dwc:institutional_code" xlink:title="Institute of Zoology, Chinese Academy of Sciences, Beijing, China" xlink:href="http://grbio.org/institution/institute-zoology-chinese-academy-sciences" xlink:type="simple">IZAS</named-content>; IOZ(E)215630.</p><p><bold><italic>Paratype</italic></bold>: ♂, China, <bold>Gansu Province</bold>; 8 May 1919; <named-content xmlns:xlink="http://www.w3.org/1999/xlink" content-type="dwc:institutional_code" xlink:title="Institute of Zoology, Chinese Academy of Sciences, Beijing, China" xlink:href="http://grbio.org/institution/institute-zoology-chinese-academy-sciences" xlink:type="simple">IZAS</named-content>; IOZ(E)215633. ♀, China, <bold>Gansu Province</bold>; 8 May 1919; <named-content xmlns:xlink="http://www.w3.org/1999/xlink" content-type="dwc:institutional_code" xlink:title="Institute of Zoology, Chinese Academy of Sciences, Beijing, China" xlink:href="http://grbio.org/institution/institute-zoology-chinese-academy-sciences" xlink:type="simple">IZAS</named-content>; IOZ(E)215634.</p></tp:treatment-sec><tp:treatment-sec sec-type="material" id="SECID0ESHBI"><title>Additional specimens examined.</title><p>♂, China, <bold>Gansu Province</bold>, Qinghe; 1400 m a. s. l.; 7 Jul. 1999; Jian Yao leg.; <named-content xmlns:xlink="http://www.w3.org/1999/xlink" content-type="dwc:institutional_code" xlink:title="Institute of Zoology, Chinese Academy of Sciences, Beijing, China" xlink:href="http://grbio.org/institution/institute-zoology-chinese-academy-sciences" xlink:type="simple">IZAS</named-content>; IOZ(E)1566618. ♂, same data as for preceding; 14 Jul. 1999; Decheng Yuan leg.; <named-content xmlns:xlink="http://www.w3.org/1999/xlink" content-type="dwc:institutional_code" xlink:title="Institute of Zoology, Chinese Academy of Sciences, Beijing, China" xlink:href="http://grbio.org/institution/institute-zoology-chinese-academy-sciences" xlink:type="simple">IZAS</named-content>. ♂, same data as for preceding; 14 Jul. 1999; Shuyong Wang leg.; <named-content xmlns:xlink="http://www.w3.org/1999/xlink" content-type="dwc:institutional_code" xlink:title="Institute of Zoology, Chinese Academy of Sciences, Beijing, China" xlink:href="http://grbio.org/institution/institute-zoology-chinese-academy-sciences" xlink:type="simple">IZAS</named-content>; IOZ(E)1566619. ♀, same data as for preceding; IOZ(E)1566620. ♂, China, <bold>Shannxi Province</bold>, Taibai Mt; 1850 m a. s. l.; 30 May 1981; IOZ(E)1566622. ♂, same data as for preceding; IOZ(E)1566623. ♀, <bold>Shannxi Province</bold>, Taibai Mt, Haopingsi; 18 Jun. 1981; Xuhui Chai leg.; IOZ(E)1566624.</p></tp:treatment-sec><tp:treatment-sec sec-type="diagnosis" id="SECID0ENIBI"><title>Diagnosis.</title><p>This species can be distinguished from other species by each elytron with two longitudinal black stripes, and the apex with one black spot. This species differs from <italic><tp:taxon-name><tp:taxon-name-part taxon-name-part-type="genus" reg="Aplosonyx">A.</tp:taxon-name-part><tp:taxon-name-part taxon-name-part-type="species" reg="tianpingshanensis">tianpingshanensis</tp:taxon-name-part></tp:taxon-name></italic> in the aedeagus apex being distinctly pointed; in lateral view the apex is moderately bent.</p></tp:treatment-sec><tp:treatment-sec sec-type="redescription" id="SECID0E5IBI"><title>Redescription.</title><p><bold>Male.</bold> Length 4.6–4.9 mm, width 2.5–3.0 mm.</p><p>Head, antennae, pronotum, elytra and leg yellow, vertex, scutellum, and ventral surface of the body black, pronotum with a black spot in middle, each elytron with two longitudinal black stripes, and apex with one black spot.</p><p>Vertex finely and sparsely covered with punctures. Interocular space 1.5 × as wide as transverse diameter of eye. Interantennal space 1.2 × as wide as transverse diameter of antennal socket. Frontal tubercles transverse, each separated by a deep furrow; antennae slender, 0.7 × as long as body; antennomeres 1–3 shiny; antennomeres 4–11 covered with pubescence, antennomeres 2 and 3 shortest, antennomere 3 nearly equal in length and shape to antennomere 2, antennomere 4 longest, approximately 1.8 × as long as antennomeres 2 and 3 combined; antennomeres 5–10 gradually shortened, shorter than antennomere 4; antennomere 11 slightly longer than antennomere 10, pointed.</p><fig id="F19" position="float" orientation="portrait"><object-id xmlns:xlink="http://www.w3.org/1999/xlink" content-type="doi" xlink:type="simple">10.3897/zookeys.1154.98336.figure19</object-id><object-id xmlns:xlink="http://www.w3.org/1999/xlink" content-type="arpha" xlink:type="simple">221D972E-5CC9-58A9-BB92-FFAC627A54B5</object-id><label>Figure 19.</label><caption><p><italic><tp:taxon-name><tp:taxon-name-part taxon-name-part-type="genus" reg="Aplosonyx">Aplosonyx</tp:taxon-name-part><tp:taxon-name-part taxon-name-part-type="species" reg="pictus">pictus</tp:taxon-name-part></tp:taxon-name></italic><bold>A–C</bold> habitus of holotype, <named-content xmlns:xlink="http://www.w3.org/1999/xlink" content-type="dwc:institutional_code" xlink:title="Institute of Zoology, Chinese Academy of Sciences, Beijing, China" xlink:href="http://grbio.org/institution/institute-zoology-chinese-academy-sciences" xlink:type="simple">IZAS</named-content> IOZ(E)215630 <bold>D–F</bold> aedeagus <bold>A, D</bold> dorsal views <bold>B, E</bold> ventral views <bold>C, F</bold> lateral views. Scale bars 0.5 mm (<bold>D–F</bold>); 1 mm (<bold>A–C</bold>).</p></caption><graphic xmlns:xlink="http://www.w3.org/1999/xlink" xlink:href="zookeys-1154-159_article-98336__-g019.jpg" position="float" orientation="portrait" xlink:type="simple" id="oo_828033.jpg"><uri content-type="original_file" xlink:type="simple">https://binary.pensoft.net/fig/828033</uri></graphic></fig><fig id="F20" position="float" orientation="portrait"><object-id xmlns:xlink="http://www.w3.org/1999/xlink" content-type="doi" xlink:type="simple">10.3897/zookeys.1154.98336.figure20</object-id><object-id xmlns:xlink="http://www.w3.org/1999/xlink" content-type="arpha" xlink:type="simple">4BAFED72-062C-5089-A1D9-F1A235E8A3D5</object-id><label>Figure 20.</label><caption><p>Aedeagus (dorsal view) <bold>A</bold><italic><tp:taxon-name><tp:taxon-name-part taxon-name-part-type="genus" reg="Aplosonyx">A.</tp:taxon-name-part><tp:taxon-name-part taxon-name-part-type="species" reg="pictus">pictus</tp:taxon-name-part></tp:taxon-name></italic><bold>B</bold><italic><tp:taxon-name><tp:taxon-name-part taxon-name-part-type="genus" reg="Aplosonyx">A.</tp:taxon-name-part><tp:taxon-name-part taxon-name-part-type="species" reg="robinsoni">robinsoni</tp:taxon-name-part></tp:taxon-name></italic><bold>C</bold><italic><tp:taxon-name><tp:taxon-name-part taxon-name-part-type="genus" reg="Aplosonyx">A.</tp:taxon-name-part><tp:taxon-name-part taxon-name-part-type="species" reg="rufipennis">rufipennis</tp:taxon-name-part></tp:taxon-name></italic><bold>D</bold><italic><tp:taxon-name><tp:taxon-name-part taxon-name-part-type="genus" reg="Aplosonyx">A.</tp:taxon-name-part><tp:taxon-name-part taxon-name-part-type="species" reg="sublaevicollis">sublaevicollis</tp:taxon-name-part></tp:taxon-name></italic><bold>F</bold><italic><tp:taxon-name><tp:taxon-name-part taxon-name-part-type="genus" reg="Aplosonyx">A.</tp:taxon-name-part><tp:taxon-name-part taxon-name-part-type="species" reg="tianpingshanensis">tianpingshanensis</tp:taxon-name-part></tp:taxon-name></italic><bold>E</bold><italic><tp:taxon-name><tp:taxon-name-part taxon-name-part-type="genus" reg="Aplosonyx">A.</tp:taxon-name-part><tp:taxon-name-part taxon-name-part-type="species" reg="yunlongensis">yunlongensis</tp:taxon-name-part></tp:taxon-name></italic>. Scale bars 0.5 mm (<bold>A–F</bold>).</p></caption><graphic xmlns:xlink="http://www.w3.org/1999/xlink" xlink:href="zookeys-1154-159_article-98336__-g020.jpg" position="float" orientation="portrait" xlink:type="simple" id="oo_828034.jpg"><uri content-type="original_file" xlink:type="simple">https://binary.pensoft.net/fig/828034</uri></graphic></fig><p>Pronotum 1.8 × as wide as long, lateral border margined, widest at posterior corners; disc with deep transverse furrow, covered with closely large punctures in furrow and with sparsely small punctures in other parts of pronotum.</p><p>Scutellum triangular, with rounded apex, smooth, impunctate.</p><p>Elytra: wider than pronotum, 0.75 × as long as body, 1.65 × as long as wide, epipleura wide at anterior 1/3, posteriorly gradually narrowing towards apex, dorsal surface slightly convex, regularly covered with large and deep punctures, partially arranged in ten rows in each elytron, the interstices of punctures in rows wider than diameter of punctures, approximately 2 × as wide as diameter of punctures and lightly covered with small punctures in interstices.</p><p>Metasternum 2 × as long as the mesosternum. Ventral surface of abdomen with five ventrites, ventrite 1 longest, ventrites 2–4 gradually shortened, apical ventrite slightly longer than ventrite 4, with two subtriangular incisions.</p><p>Aedeagus slender, parallel-sided, basally widened, apex distinctly pointed, in lateral view apex moderately bent.</p><p><bold>Female.</bold> Length 4.4–5.0 mm, width 2.6–3.2 mm.</p><p>Antennae slightly thinner than in male, without short hairs, antennomere 2 shortest, antennomere 3 approximately 1.5 × as long as second; antennomere 4 longest, approximately 1.5 × as long as antennomeres 2 and 3 combined; apical sternite without incisions.</p></tp:treatment-sec><tp:treatment-sec sec-type="distribution" id="SECID0E1NBI"><title>Distribution.</title><p>China: Gansu, Shaanxi.</p></tp:treatment-sec><ref-list><ref id="B20"><mixed-citation xmlns:xlink="http://www.w3.org/1999/xlink" xlink:type="simple"><person-group><name name-style="western"><surname>Lopatin</surname><given-names>IK</given-names></name></person-group> (<year>2002</year>) New species of leaf-beetles (<tp:taxon-name><tp:taxon-name-part taxon-name-part-type="order">Coleoptera</tp:taxon-name-part></tp:taxon-name>, <tp:taxon-name><tp:taxon-name-part taxon-name-part-type="family">Chrysomelidae</tp:taxon-name-part></tp:taxon-name>) from China. II. Entomologicheskoe Obozrenie 81: 874–882, 951.</mixed-citation></ref><ref id="B26"><mixed-citation xmlns:xlink="http://www.w3.org/1999/xlink" xlink:type="simple"><person-group><name name-style="western"><surname>Zhang</surname><given-names>LJ</given-names></name><name name-style="western"><surname>Li</surname><given-names>WZ</given-names></name><name name-style="western"><surname>Zhang</surname><given-names>YL</given-names></name><name name-style="western"><surname>Yang</surname><given-names>XK</given-names></name></person-group> (<year>2008</year>) <article-title>A new species of genus <italic><tp:taxon-name><tp:taxon-name-part taxon-name-part-type="genus">Aplosonyx</tp:taxon-name-part></tp:taxon-name></italic> Chevrolat (<tp:taxon-name><tp:taxon-name-part taxon-name-part-type="order">Coleoptera</tp:taxon-name-part></tp:taxon-name>: <tp:taxon-name><tp:taxon-name-part taxon-name-part-type="family">Chrysomelidae</tp:taxon-name-part></tp:taxon-name>: <tp:taxon-name><tp:taxon-name-part taxon-name-part-type="subfamily">Galerucinae</tp:taxon-name-part></tp:taxon-name>) from China, with a key to the Chinese known species.</article-title><source>Zootaxa</source><volume>1898</volume>(<issue>1</issue>): <fpage>63</fpage>–<lpage>68</lpage>. <ext-link xlink:href="10.11646/zootaxa.1898.1.5" ext-link-type="doi" xlink:type="simple">https://doi.org/10.11646/zootaxa.1898.1.5</ext-link></mixed-citation></ref></ref-list></tp:taxon-treatment>
