# Supplementary material for: ﻿Revision of Aplosonyx Chevrolat, 1836 (Coleoptera, Chrysomelidae, Galerucinae) from China, with descriptions of three new species
Source: Zookeys. 2023 Mar 21;1154:159–222. doi: 10.3897/zookeys.1154.98336 (PMC10194082; doi:10.3897/zookeys.1154.98336)
Supplement: XML Treatment for Aplosonyx sublaevicollis [file zookeys.1154.98336-treatment17.xml]

<!DOCTYPE tp:taxon-treatment
  PUBLIC "-//TaxonX//DTD Taxonomic Treatment Publishing DTD v0 20100105//EN" "tax-treatment-NSO.dtd">
<tp:taxon-treatment xmlns:tp="http://www.plazi.org/taxpub"><tp:treatment-meta><kwd-group><label>Taxon classification</label><kwd>
                <named-content content-type="kingdom">Animalia</named-content>
              </kwd><kwd>
                <named-content content-type="order">Coleoptera</named-content>
              </kwd><kwd>
                <named-content content-type="family">Chrysomelidae</named-content>
              </kwd></kwd-group><mixed-citation publication-type="journal"><person-group><name><surname>Feng</surname><given-names>Chuan</given-names></name><name><surname>Yang</surname><given-names>Xing-Ke</given-names></name><name><surname>Liu</surname><given-names>Yang</given-names></name><name><surname>Li</surname><given-names>Zhi-Qiang</given-names></name></person-group><article-title>﻿Revision of <italic><tp:taxon-name><tp:taxon-name-part taxon-name-part-type="genus" reg="Aplosonyx">Aplosonyx</tp:taxon-name-part></tp:taxon-name></italic> Chevrolat, 1836 (<tp:taxon-name><tp:taxon-name-part taxon-name-part-type="order">Coleoptera</tp:taxon-name-part></tp:taxon-name>, <tp:taxon-name><tp:taxon-name-part taxon-name-part-type="family">Chrysomelidae</tp:taxon-name-part></tp:taxon-name>, <tp:taxon-name><tp:taxon-name-part taxon-name-part-type="subfamily">Galerucinae</tp:taxon-name-part></tp:taxon-name>) from China, with descriptions of three new species</article-title><source>Zookeys</source><day>21</day><month>03</month><year>2023</year><volume>1154</volume><fpage>159</fpage><lpage>222</lpage><pub-id pub-id-type="doi">10.3897/zookeys.1154.98336</pub-id></mixed-citation></tp:treatment-meta><tp:nomenclature><label>﻿</label><tp:taxon-name>
              <object-id xmlns:xlink="http://www.w3.org/1999/xlink" content-type="arpha" xlink:type="simple">6809E4BE-E41F-51B1-93A1-FDF9B592FE27</object-id>
              <tp:taxon-name-part taxon-name-part-type="genus" reg="Aplosonyx">Aplosonyx</tp:taxon-name-part>
              <tp:taxon-name-part taxon-name-part-type="species" reg="sublaevicollis">sublaevicollis</tp:taxon-name-part>
            </tp:taxon-name><tp:taxon-authority>Jacoby, 1889</tp:taxon-authority><xref ref-type="fig" rid="F20">Figs 20D</xref><xref ref-type="fig" rid="F25">, 25A–F</xref><tp:nomenclature-citation-list><tp:nomenclature-citation><tp:taxon-name>
                  <tp:taxon-name-part taxon-name-part-type="genus" reg="Haplosonyx">Haplosonyx</tp:taxon-name-part>
                  <tp:taxon-name-part taxon-name-part-type="species" reg="sublaevicollis">sublaevicollis</tp:taxon-name-part>
                </tp:taxon-name><comment>Jacoby, 1889: 218.</comment></tp:nomenclature-citation><tp:nomenclature-citation><tp:taxon-name>
                  <tp:taxon-name-part taxon-name-part-type="genus" reg="Aplosonyx">Aplosonyx</tp:taxon-name-part>
                  <tp:taxon-name-part taxon-name-part-type="species" reg="sublaevicollis">sublaevicollis</tp:taxon-name-part>
                </tp:taxon-name><comment>: <xref ref-type="bibr" rid="B22">Maulik 1936</xref>: 615.</comment></tp:nomenclature-citation></tp:nomenclature-citation-list></tp:nomenclature><tp:treatment-sec sec-type="material" id="SECID0ESBCI"><title>Additional specimens examined.</title><p>♂, China, <bold>Yunnan Province</bold>, Xishuangbanna, Xiaomengyang; 850 m a. s. l.; 25 Jun. 1957; Lingchao Zang leg.; <named-content xmlns:xlink="http://www.w3.org/1999/xlink" content-type="dwc:institutional_code" xlink:title="Institute of Zoology, Chinese Academy of Sciences, Beijing, China" xlink:href="http://grbio.org/institution/institute-zoology-chinese-academy-sciences" xlink:type="simple">IZAS</named-content>; IOZ(E)1566505. ♂, same data as for preceding; 24 Jun. 1957; Lingchao Zang leg.; <named-content xmlns:xlink="http://www.w3.org/1999/xlink" content-type="dwc:institutional_code" xlink:title="Institute of Zoology, Chinese Academy of Sciences, Beijing, China" xlink:href="http://grbio.org/institution/institute-zoology-chinese-academy-sciences" xlink:type="simple">IZAS</named-content>; IOZ(E)1566514. ♂, China, <bold>Yunnan Province</bold>, Xishuangbanna, Damenglong; 650 m a. s. l.; 6 May 1958; <named-content xmlns:xlink="http://www.w3.org/1999/xlink" content-type="dwc:institutional_code" xlink:title="Institute of Zoology, Chinese Academy of Sciences, Beijing, China" xlink:href="http://grbio.org/institution/institute-zoology-chinese-academy-sciences" xlink:type="simple">IZAS</named-content>; IOZ(E)1566540. ♂, same data as for preceding; <named-content xmlns:xlink="http://www.w3.org/1999/xlink" content-type="dwc:institutional_code" xlink:title="Institute of Zoology, Chinese Academy of Sciences, Beijing, China" xlink:href="http://grbio.org/institution/institute-zoology-chinese-academy-sciences" xlink:type="simple">IZAS</named-content>; IOZ(E)1566541. ♂, China, <bold>Yunnan Province</bold>, Xishuangbanna, Damenglong; 650 m a. s. l.; 7 May 1958; Chunpei Hong leg.; <named-content xmlns:xlink="http://www.w3.org/1999/xlink" content-type="dwc:institutional_code" xlink:title="Institute of Zoology, Chinese Academy of Sciences, Beijing, China" xlink:href="http://grbio.org/institution/institute-zoology-chinese-academy-sciences" xlink:type="simple">IZAS</named-content>; IOZ(E)1566508. ♂, same data as for preceding; IOZ(E)1566510. ♂, China, <bold>Yunnan Province</bold>, Xishuangbanna, Damenglong; 650 m a. s. l.; 6 May 1958; Zhizi Chen leg.; <named-content xmlns:xlink="http://www.w3.org/1999/xlink" content-type="dwc:institutional_code" xlink:title="Institute of Zoology, Chinese Academy of Sciences, Beijing, China" xlink:href="http://grbio.org/institution/institute-zoology-chinese-academy-sciences" xlink:type="simple">IZAS</named-content>; IOZ(E)1566513. ♂, same data as for preceding; Chunpei Hong leg.; <named-content xmlns:xlink="http://www.w3.org/1999/xlink" content-type="dwc:institutional_code" xlink:title="Institute of Zoology, Chinese Academy of Sciences, Beijing, China" xlink:href="http://grbio.org/institution/institute-zoology-chinese-academy-sciences" xlink:type="simple">IZAS</named-content>; IOZ(E)1566517. ♂, China, <bold>Yunnan Province</bold>, Xishuangbanna, Damenglong; 650 m a. s. l.; 6 May 1958; Shuyong Wang leg.; <named-content xmlns:xlink="http://www.w3.org/1999/xlink" content-type="dwc:institutional_code" xlink:title="Institute of Zoology, Chinese Academy of Sciences, Beijing, China" xlink:href="http://grbio.org/institution/institute-zoology-chinese-academy-sciences" xlink:type="simple">IZAS</named-content>; IOZ(E)1566518. ♀, same data as for preceding; 7 Oct. 1958; Zhizi Chen leg.; <named-content xmlns:xlink="http://www.w3.org/1999/xlink" content-type="dwc:institutional_code" xlink:title="Institute of Zoology, Chinese Academy of Sciences, Beijing, China" xlink:href="http://grbio.org/institution/institute-zoology-chinese-academy-sciences" xlink:type="simple">IZAS</named-content>; IOZ(E)1566534 ♂, same data as for preceding; 7 Oct. 1958; Zhizi Chen leg.; <named-content xmlns:xlink="http://www.w3.org/1999/xlink" content-type="dwc:institutional_code" xlink:title="Institute of Zoology, Chinese Academy of Sciences, Beijing, China" xlink:href="http://grbio.org/institution/institute-zoology-chinese-academy-sciences" xlink:type="simple">IZAS</named-content>; IOZ(E)1566535. ♀, China, <bold>Yunnan Province</bold>, Xishuangbanna, Menghun; 750 m a. s. l.; 2 Jun. 1958; Chunpei Hong leg.; <named-content xmlns:xlink="http://www.w3.org/1999/xlink" content-type="dwc:institutional_code" xlink:title="Institute of Zoology, Chinese Academy of Sciences, Beijing, China" xlink:href="http://grbio.org/institution/institute-zoology-chinese-academy-sciences" xlink:type="simple">IZAS</named-content>; IOZ(E)1566507. ♂, same data as for preceding; 5 Jun. 1958; Chunpei Hong leg.; <named-content xmlns:xlink="http://www.w3.org/1999/xlink" content-type="dwc:institutional_code" xlink:title="Institute of Zoology, Chinese Academy of Sciences, Beijing, China" xlink:href="http://grbio.org/institution/institute-zoology-chinese-academy-sciences" xlink:type="simple">IZAS</named-content>; IOZ(E)1566512. ♂, same data as for preceding; 30 May 1958; <named-content xmlns:xlink="http://www.w3.org/1999/xlink" content-type="dwc:institutional_code" xlink:title="Institute of Zoology, Chinese Academy of Sciences, Beijing, China" xlink:href="http://grbio.org/institution/institute-zoology-chinese-academy-sciences" xlink:type="simple">IZAS</named-content>; IOZ(E)1566515. ♂, same data as for preceding; 30 May 1958; <named-content xmlns:xlink="http://www.w3.org/1999/xlink" content-type="dwc:institutional_code" xlink:title="Institute of Zoology, Chinese Academy of Sciences, Beijing, China" xlink:href="http://grbio.org/institution/institute-zoology-chinese-academy-sciences" xlink:type="simple">IZAS</named-content>; IOZ(E)1566516. ♂, same data as for preceding; 30 May 1958; Chunpei Hong leg.; <named-content xmlns:xlink="http://www.w3.org/1999/xlink" content-type="dwc:institutional_code" xlink:title="Institute of Zoology, Chinese Academy of Sciences, Beijing, China" xlink:href="http://grbio.org/institution/institute-zoology-chinese-academy-sciences" xlink:type="simple">IZAS</named-content>; /IOZ(E)1566519. ♀, China, <bold>Yunnan Province</bold>, Xishuangbanna, Yunjinghong; 900 m a. s. l.; 27 May 1958; Yiran Zhang leg.; <named-content xmlns:xlink="http://www.w3.org/1999/xlink" content-type="dwc:institutional_code" xlink:title="Institute of Zoology, Chinese Academy of Sciences, Beijing, China" xlink:href="http://grbio.org/institution/institute-zoology-chinese-academy-sciences" xlink:type="simple">IZAS</named-content>; IOZ(E)1566509. ♂, China, <bold>Yunnan Province</bold>, Xishuangbanna, Mengla; 650 m a. s. l.; 18 May 1958; Fuji Pu leg.; <named-content xmlns:xlink="http://www.w3.org/1999/xlink" content-type="dwc:institutional_code" xlink:title="Institute of Zoology, Chinese Academy of Sciences, Beijing, China" xlink:href="http://grbio.org/institution/institute-zoology-chinese-academy-sciences" xlink:type="simple">IZAS</named-content>; IOZ(E)1566520. ♀, China, <bold>Yunnan Province</bold>, Xishuangbanna, Menghun; 1400 m a. s. l.; 3 Jun. 1958; Shuyong Wang leg.; <named-content xmlns:xlink="http://www.w3.org/1999/xlink" content-type="dwc:institutional_code" xlink:title="Institute of Zoology, Chinese Academy of Sciences, Beijing, China" xlink:href="http://grbio.org/institution/institute-zoology-chinese-academy-sciences" xlink:type="simple">IZAS</named-content>; IOZ(E)1566556.</p></tp:treatment-sec><tp:treatment-sec sec-type="diagnosis" id="SECID0EEFCI"><title>Diagnosis.</title><p>This species can be distinguished from other Chinese species by its purplish blue elytra, and the apex of the pronotum without a raised area. This species differs from <italic><tp:taxon-name><tp:taxon-name-part taxon-name-part-type="genus" reg="Aplosonyx">A.</tp:taxon-name-part><tp:taxon-name-part taxon-name-part-type="species" reg="chalybeus">chalybeus</tp:taxon-name-part></tp:taxon-name></italic> in the pronotum being widest at its posterior corners.</p></tp:treatment-sec><tp:treatment-sec sec-type="redescription" id="SECID0EVFCI"><title>Redescription.</title><p><bold>Male.</bold> Length 9.0–10.8 mm, width 4.8–5.2 mm.</p><p>Head, antennae, pronotum, scutellum and ventral surface of body yellow, legs brown with femur yellow, elytra purplish blue.</p><p>Vertex covered with several large punctures. Interocular space 1.65 × as wide as transverse diameter of eye. Interantennal space 1.4 × as wide as transverse diameter of antennal socket. Frontal tubercles distinctly raised, hook-like, each separated by a deep furrow; antennae slender, 0.75 × as long as body; antennomeres 1–3 shiny; antennomeres 4–11 covered with pubescence, antennomere 2 shortest, antennomere 3 twice as long as second; antennomere 4 longest, approximately 1.8 × as long as antennomeres 2 and 3 combined; antennomeres 5–10 gradually shortened, shorter than antennomere 4; antennomere 11 slightly longer than antennomere 10, pointed.</p><fig id="F25" position="float" orientation="portrait"><object-id xmlns:xlink="http://www.w3.org/1999/xlink" content-type="doi" xlink:type="simple">10.3897/zookeys.1154.98336.figure25</object-id><object-id xmlns:xlink="http://www.w3.org/1999/xlink" content-type="arpha" xlink:type="simple">5CB748C3-1BC8-5C35-A5EF-0B1AEFDA5542</object-id><label>Figure 25.</label><caption><p><italic><tp:taxon-name><tp:taxon-name-part taxon-name-part-type="genus" reg="Aplosonyx">Aplosonyx</tp:taxon-name-part><tp:taxon-name-part taxon-name-part-type="species" reg="sublaevicollis">sublaevicollis</tp:taxon-name-part></tp:taxon-name></italic><bold>A–C</bold> habitus <bold>D–F</bold> aedeagus <bold>A, D</bold> dorsal views <bold>B, E</bold> ventral views <bold>C, F</bold> lateral views. Scale bars 0.5 mm (<bold>D–F</bold>); 1 mm (<bold>A–C</bold>).</p></caption><graphic xmlns:xlink="http://www.w3.org/1999/xlink" xlink:href="zookeys-1154-159_article-98336__-g025.jpg" position="float" orientation="portrait" xlink:type="simple" id="oo_828039.jpg"><uri content-type="original_file" xlink:type="simple">https://binary.pensoft.net/fig/828039</uri></graphic></fig><p>Pronotum approximately 2 × as wide as long, lateral border margined, widest at posterior corners; middle of disc with transverse furrow; closely covered with large punctures in furrow and with sparsely small punctures in other parts of pronotum.</p><p>Scutellum triangular, smooth, impunctate.</p><p>Elytra: wider than pronotum, 0.8 × as long as body, 1.7 × as long as wide, epipleura wide at anterior 1/4, posteriorly gradually narrowing towards apex, dorsal surface slightly convex, irregularly covered with large punctures, the interstices of punctures wider than diameter of individual punctures, approximately 2 × as wide as diameter of individual punctures and lightly covered with small punctures in interstices.</p><p>Metasternum 2 × as long as the mesosternum. Ventral surface of abdomen with five ventrites, ventrite 1 longest, ventrites 2–4 gradually shortened, apical ventrite slightly longer than ventrite 3, with two subtriangular incisions.</p><p>Aedeagus slender, parallel-sided, basally widened, narrowed in middle, apex distinctly pointed, in lateral view base and apex distinctly bent.</p><p><bold>Female.</bold> Length 8.8–10.6 mm, width 4.6–5.4 mm.</p><p>Antennae slightly thinner than in male, antennomere 2 shortest, antennomere 3 approximately 1.5 × as long as second; antennomere 4 longest, 1.5 × as long as antennomeres 2 and 3 combined; apical sternite without incisions.</p></tp:treatment-sec><tp:treatment-sec sec-type="distribution" id="SECID0EPHCI"><title>Distribution.</title><p>China: Yunnan; Laos; Thailand; Myanmar; Malaysia; Indonesia.</p></tp:treatment-sec><tp:treatment-sec><!--Section generated to contain objects referenced in tp:taxon-treatment.--><fig id="F20" position="float" orientation="portrait"><object-id xmlns:xlink="http://www.w3.org/1999/xlink" content-type="doi" xlink:type="simple">10.3897/zookeys.1154.98336.figure20</object-id><object-id xmlns:xlink="http://www.w3.org/1999/xlink" content-type="arpha" xlink:type="simple">4BAFED72-062C-5089-A1D9-F1A235E8A3D5</object-id><label>Figure 20.</label><caption><p>Aedeagus (dorsal view) <bold>A</bold><italic><tp:taxon-name><tp:taxon-name-part taxon-name-part-type="genus" reg="Aplosonyx">A.</tp:taxon-name-part><tp:taxon-name-part taxon-name-part-type="species" reg="pictus">pictus</tp:taxon-name-part></tp:taxon-name></italic><bold>B</bold><italic><tp:taxon-name><tp:taxon-name-part taxon-name-part-type="genus" reg="Aplosonyx">A.</tp:taxon-name-part><tp:taxon-name-part taxon-name-part-type="species" reg="robinsoni">robinsoni</tp:taxon-name-part></tp:taxon-name></italic><bold>C</bold><italic><tp:taxon-name><tp:taxon-name-part taxon-name-part-type="genus" reg="Aplosonyx">A.</tp:taxon-name-part><tp:taxon-name-part taxon-name-part-type="species" reg="rufipennis">rufipennis</tp:taxon-name-part></tp:taxon-name></italic><bold>D</bold><italic><tp:taxon-name><tp:taxon-name-part taxon-name-part-type="genus" reg="Aplosonyx">A.</tp:taxon-name-part><tp:taxon-name-part taxon-name-part-type="species" reg="sublaevicollis">sublaevicollis</tp:taxon-name-part></tp:taxon-name></italic><bold>F</bold><italic><tp:taxon-name><tp:taxon-name-part taxon-name-part-type="genus" reg="Aplosonyx">A.</tp:taxon-name-part><tp:taxon-name-part taxon-name-part-type="species" reg="tianpingshanensis">tianpingshanensis</tp:taxon-name-part></tp:taxon-name></italic><bold>E</bold><italic><tp:taxon-name><tp:taxon-name-part taxon-name-part-type="genus" reg="Aplosonyx">A.</tp:taxon-name-part><tp:taxon-name-part taxon-name-part-type="species" reg="yunlongensis">yunlongensis</tp:taxon-name-part></tp:taxon-name></italic>. Scale bars 0.5 mm (<bold>A–F</bold>).</p></caption><graphic xmlns:xlink="http://www.w3.org/1999/xlink" xlink:href="zookeys-1154-159_article-98336__-g020.jpg" position="float" orientation="portrait" xlink:type="simple" id="oo_828034.jpg"><uri content-type="original_file" xlink:type="simple">https://binary.pensoft.net/fig/828034</uri></graphic></fig></tp:treatment-sec><ref-list><ref id="B22"><mixed-citation xmlns:xlink="http://www.w3.org/1999/xlink" xlink:type="simple"><person-group><name name-style="western"><surname>Maulik</surname><given-names>S</given-names></name></person-group> (<year>1936</year>) The Fauna of British India, including Ceylon and Myanmar. <tp:taxon-name><tp:taxon-name-part taxon-name-part-type="order">Coleoptera</tp:taxon-name-part></tp:taxon-name>. <tp:taxon-name><tp:taxon-name-part taxon-name-part-type="family">Chrysomelidae</tp:taxon-name-part></tp:taxon-name> (<tp:taxon-name><tp:taxon-name-part taxon-name-part-type="subfamily">Galerucinae</tp:taxon-name-part></tp:taxon-name>). London: Taylor &amp; Francis, 648 pp.</mixed-citation></ref></ref-list></tp:taxon-treatment>
