# Supplementary material for: ﻿Revision of Aplosonyx Chevrolat, 1836 (Coleoptera, Chrysomelidae, Galerucinae) from China, with descriptions of three new species
Source: Zookeys. 2023 Mar 21;1154:159–222. doi: 10.3897/zookeys.1154.98336 (PMC10194082; doi:10.3897/zookeys.1154.98336)
Supplement: XML Treatment for Aplosonyx tianpingshanensis [file zookeys.1154.98336-treatment18.xml]

<!DOCTYPE tp:taxon-treatment
  PUBLIC "-//TaxonX//DTD Taxonomic Treatment Publishing DTD v0 20100105//EN" "tax-treatment-NSO.dtd">
<tp:taxon-treatment xmlns:tp="http://www.plazi.org/taxpub"><tp:treatment-meta><kwd-group><label>Taxon classification</label><kwd>
                <named-content content-type="kingdom">Animalia</named-content>
              </kwd><kwd>
                <named-content content-type="order">Coleoptera</named-content>
              </kwd><kwd>
                <named-content content-type="family">Chrysomelidae</named-content>
              </kwd></kwd-group><mixed-citation publication-type="journal"><person-group><name><surname>Feng</surname><given-names>Chuan</given-names></name><name><surname>Yang</surname><given-names>Xing-Ke</given-names></name><name><surname>Liu</surname><given-names>Yang</given-names></name><name><surname>Li</surname><given-names>Zhi-Qiang</given-names></name></person-group><article-title>﻿Revision of <italic><tp:taxon-name><tp:taxon-name-part taxon-name-part-type="genus" reg="Aplosonyx">Aplosonyx</tp:taxon-name-part></tp:taxon-name></italic> Chevrolat, 1836 (<tp:taxon-name><tp:taxon-name-part taxon-name-part-type="order">Coleoptera</tp:taxon-name-part></tp:taxon-name>, <tp:taxon-name><tp:taxon-name-part taxon-name-part-type="family">Chrysomelidae</tp:taxon-name-part></tp:taxon-name>, <tp:taxon-name><tp:taxon-name-part taxon-name-part-type="subfamily">Galerucinae</tp:taxon-name-part></tp:taxon-name>) from China, with descriptions of three new species</article-title><source>Zookeys</source><day>21</day><month>03</month><year>2023</year><volume>1154</volume><fpage>159</fpage><lpage>222</lpage><pub-id pub-id-type="doi">10.3897/zookeys.1154.98336</pub-id></mixed-citation></tp:treatment-meta><tp:nomenclature><label>﻿</label><tp:taxon-name>
              <object-id xmlns:xlink="http://www.w3.org/1999/xlink" content-type="arpha" xlink:type="simple">5E1E4ACA-D19A-550F-92D3-5DC592A0095F</object-id>
              <tp:taxon-name-part taxon-name-part-type="genus" reg="Aplosonyx">Aplosonyx</tp:taxon-name-part>
              <tp:taxon-name-part taxon-name-part-type="species" reg="tianpingshanensis">tianpingshanensis</tp:taxon-name-part>
            </tp:taxon-name><tp:taxon-authority>Yang, 1995</tp:taxon-authority><xref ref-type="fig" rid="F20">Figs 20E</xref><xref ref-type="fig" rid="F26">, 26A–F</xref><tp:nomenclature-citation-list><tp:nomenclature-citation><tp:taxon-name>
                  <tp:taxon-name-part taxon-name-part-type="genus" reg="Aplosonyx">Aplosonyx</tp:taxon-name-part>
                  <tp:taxon-name-part taxon-name-part-type="species" reg="tianpingshanensis">tianpingshanensis</tp:taxon-name-part>
                </tp:taxon-name><comment>Yang, 1995: 91.</comment></tp:nomenclature-citation></tp:nomenclature-citation-list></tp:nomenclature><tp:treatment-sec sec-type="material" id="SECID0EOJCI"><title>Type specimens examined.</title><p><bold><italic>Holotype</italic></bold>: ♂, China, <bold>Hunan Province</bold>, Sangzhi, Tianping Mt; 1640 m a. s. l.; 13 Aug. 1988; Xingke Yang leg.; <named-content xmlns:xlink="http://www.w3.org/1999/xlink" content-type="dwc:institutional_code" xlink:title="Institute of Zoology, Chinese Academy of Sciences, Beijing, China" xlink:href="http://grbio.org/institution/institute-zoology-chinese-academy-sciences" xlink:type="simple">IZAS</named-content>.</p><p><bold><italic>Paratype</italic></bold>: ♀, same data as for holotype. ♀, China, <bold>Hubei Province</bold>, Hefeng, Fenshuiling; 1250 m a. s. l.; 3 Aug. 1989; Xiaochun Zhang leg.; <named-content xmlns:xlink="http://www.w3.org/1999/xlink" content-type="dwc:institutional_code" xlink:title="Institute of Zoology, Chinese Academy of Sciences, Beijing, China" xlink:href="http://grbio.org/institution/institute-zoology-chinese-academy-sciences" xlink:type="simple">IZAS</named-content>. ♂, China, <bold>Hunan Province</bold>, Sangzhi, Tianping Mt; 1570 m a. s. l.; 13 Aug. 1988; Shuyong Wang leg.; <named-content xmlns:xlink="http://www.w3.org/1999/xlink" content-type="dwc:institutional_code" xlink:title="Institute of Zoology, Chinese Academy of Sciences, Beijing, China" xlink:href="http://grbio.org/institution/institute-zoology-chinese-academy-sciences" xlink:type="simple">IZAS</named-content>. ♂, same data as for preceding; 1640 m a. s. l.; 13 Aug. 1988; Xingke Yang leg.; <named-content xmlns:xlink="http://www.w3.org/1999/xlink" content-type="dwc:institutional_code" xlink:title="Institute of Zoology, Chinese Academy of Sciences, Beijing, China" xlink:href="http://grbio.org/institution/institute-zoology-chinese-academy-sciences" xlink:type="simple">IZAS</named-content>.</p></tp:treatment-sec><tp:treatment-sec sec-type="Additional specimen examined" id="SECID0E1KCI"><title>Additional specimen examined.</title><p>♀, China, <bold>Hunan Province</bold>, Sangzhi, Tianping Mt; 1640 m a. s. l.; 14 Aug. 1988; Xingke Yang leg.; <named-content xmlns:xlink="http://www.w3.org/1999/xlink" content-type="dwc:institutional_code" xlink:title="Institute of Zoology, Chinese Academy of Sciences, Beijing, China" xlink:href="http://grbio.org/institution/institute-zoology-chinese-academy-sciences" xlink:type="simple">IZAS</named-content>; IOZ(E)1566662.</p></tp:treatment-sec><tp:treatment-sec sec-type="diagnosis" id="SECID0EHLCI"><title>Diagnosis.</title><p>This species can be distinguished from the other Chinese species by each elytron having two broad longitudinal black stripes, and the apex with two black spots. This species differs from <italic><tp:taxon-name><tp:taxon-name-part taxon-name-part-type="genus" reg="Aplosonyx">A.</tp:taxon-name-part><tp:taxon-name-part taxon-name-part-type="species" reg="pictus">pictus</tp:taxon-name-part></tp:taxon-name></italic> in the aedeagus being slightly narrowed in the middle, and the apex widened.</p></tp:treatment-sec><tp:treatment-sec sec-type="redescription" id="SECID0EYLCI"><title>Redescription.</title><p><bold>Male.</bold> Length 5.0–5.3 mm, width 3.0–3.2 mm.</p><p>Head, antennae, pronotum, elytra and legs yellow, vertex, scutellum and ventral surface of the body black, margin and apex of abdominal ventrite yellow, pronotum with a black spot in middle, each elytron with two longitudinal black stripes, and apex with one pair of black spots.</p><p>Vertex finely and sparsely covered with punctures. Interocular space 2 × as wide as transverse diameter of eye. Interantennal space 1.4 × as wide as transverse diameter of antennal socket. Frontal tubercles transverse, each separated by a deep furrow; antennae slender, 0.7 × as long as body; antennomeres 1–3 shiny; antennomeres 4–11 covered with pubescence, antennomere 2 shortest, antennomere 3 approximately 1.5 × as long as second; antennomere 4 longest, approximately 1.6 × as long as antennomeres 2 and 3 combined; antennomeres 5–10 gradually shortened, shorter than antennomere 4; antennomere 11 slightly longer than antennomere 10, pointed.</p><fig id="F26" position="float" orientation="portrait"><object-id xmlns:xlink="http://www.w3.org/1999/xlink" content-type="doi" xlink:type="simple">10.3897/zookeys.1154.98336.figure26</object-id><object-id xmlns:xlink="http://www.w3.org/1999/xlink" content-type="arpha" xlink:type="simple">F7E728F1-D05F-59A9-A299-A7117F9CEB44</object-id><label>Figure 26.</label><caption><p><italic><tp:taxon-name><tp:taxon-name-part taxon-name-part-type="genus" reg="Aplosonyx">Aplosonyx</tp:taxon-name-part><tp:taxon-name-part taxon-name-part-type="species" reg="tianpingshanensis">tianpingshanensis</tp:taxon-name-part></tp:taxon-name></italic><bold>A–C</bold> habitus of holotype, <named-content xmlns:xlink="http://www.w3.org/1999/xlink" content-type="dwc:institutional_code" xlink:title="Institute of Zoology, Chinese Academy of Sciences, Beijing, China" xlink:href="http://grbio.org/institution/institute-zoology-chinese-academy-sciences" xlink:type="simple">IZAS</named-content><bold>D–F</bold> aedeagus <bold>A, D</bold> dorsal views <bold>B, E</bold> ventral views <bold>C, F</bold> lateral views. Scale bars 0.5 mm (<bold>D–F</bold>); 1 mm (<bold>A–C</bold>).</p></caption><graphic xmlns:xlink="http://www.w3.org/1999/xlink" xlink:href="zookeys-1154-159_article-98336__-g026.jpg" position="float" orientation="portrait" xlink:type="simple" id="oo_828040.jpg"><uri content-type="original_file" xlink:type="simple">https://binary.pensoft.net/fig/828040</uri></graphic></fig><p>Pronotum approximately 1.8 × as wide as long, lateral border margined, widest at posterior corners; disc with deep transverse furrow, covered with several punctures in furrow and with sparsely small punctures in anterior angle.</p><p>Scutellum triangular, smooth, impunctate.</p><p>Elytra: wider than pronotum, 0.75 × as long as body, 1.75 × as long as wide, epipleura wide at anterior 1/3, posteriorly gradually narrowing towards apex, dorsal surface slightly convex, regularly covered with large and deep punctures, partially arranged in ten rows in each elytron, the interstices of punctures wider than diameter of punctures, approximately 2 × as wide as diameter of punctures and lightly covered with small punctures in interstices.</p><p>Metasternum 2 × as long as the mesosternum. Ventral surface of abdomen with five ventrites, ventrite 1 longest, ventrites 2–4 gradually shortened, apical ventrite slightly longer than ventrite 3, with two subtriangular incisions.</p><p>Aedeagus slender, parallel-sided, slightly narrowed in middle, basally widened, apex widened, in lateral view strongly bent.</p><p><bold>Female.</bold> Length 5.0–5.2 mm, width 2.8–3.2 mm.</p><p>Antennae slightly thinner than in male, antennomere 2 shortest, antennomere 3 approximately 1.6 × as long as second; antennomere 4 longest, 1.4 × as long as antennomeres 2 and 3 combined; punctures densely in groove of pronotum, the interstices between punctures equal to diameter of individual punctures, apical sternite without incisions.</p></tp:treatment-sec><tp:treatment-sec sec-type="distribution" id="SECID0EXNCI"><title>Distribution.</title><p>China: Gansu, Shaanxi, Hunan, Hubei, Guizhou.</p></tp:treatment-sec><tp:treatment-sec><!--Section generated to contain objects referenced in tp:taxon-treatment.--><fig id="F20" position="float" orientation="portrait"><object-id xmlns:xlink="http://www.w3.org/1999/xlink" content-type="doi" xlink:type="simple">10.3897/zookeys.1154.98336.figure20</object-id><object-id xmlns:xlink="http://www.w3.org/1999/xlink" content-type="arpha" xlink:type="simple">4BAFED72-062C-5089-A1D9-F1A235E8A3D5</object-id><label>Figure 20.</label><caption><p>Aedeagus (dorsal view) <bold>A</bold><italic><tp:taxon-name><tp:taxon-name-part taxon-name-part-type="genus" reg="Aplosonyx">A.</tp:taxon-name-part><tp:taxon-name-part taxon-name-part-type="species" reg="pictus">pictus</tp:taxon-name-part></tp:taxon-name></italic><bold>B</bold><italic><tp:taxon-name><tp:taxon-name-part taxon-name-part-type="genus" reg="Aplosonyx">A.</tp:taxon-name-part><tp:taxon-name-part taxon-name-part-type="species" reg="robinsoni">robinsoni</tp:taxon-name-part></tp:taxon-name></italic><bold>C</bold><italic><tp:taxon-name><tp:taxon-name-part taxon-name-part-type="genus" reg="Aplosonyx">A.</tp:taxon-name-part><tp:taxon-name-part taxon-name-part-type="species" reg="rufipennis">rufipennis</tp:taxon-name-part></tp:taxon-name></italic><bold>D</bold><italic><tp:taxon-name><tp:taxon-name-part taxon-name-part-type="genus" reg="Aplosonyx">A.</tp:taxon-name-part><tp:taxon-name-part taxon-name-part-type="species" reg="sublaevicollis">sublaevicollis</tp:taxon-name-part></tp:taxon-name></italic><bold>F</bold><italic><tp:taxon-name><tp:taxon-name-part taxon-name-part-type="genus" reg="Aplosonyx">A.</tp:taxon-name-part><tp:taxon-name-part taxon-name-part-type="species" reg="tianpingshanensis">tianpingshanensis</tp:taxon-name-part></tp:taxon-name></italic><bold>E</bold><italic><tp:taxon-name><tp:taxon-name-part taxon-name-part-type="genus" reg="Aplosonyx">A.</tp:taxon-name-part><tp:taxon-name-part taxon-name-part-type="species" reg="yunlongensis">yunlongensis</tp:taxon-name-part></tp:taxon-name></italic>. Scale bars 0.5 mm (<bold>A–F</bold>).</p></caption><graphic xmlns:xlink="http://www.w3.org/1999/xlink" xlink:href="zookeys-1154-159_article-98336__-g020.jpg" position="float" orientation="portrait" xlink:type="simple" id="oo_828034.jpg"><uri content-type="original_file" xlink:type="simple">https://binary.pensoft.net/fig/828034</uri></graphic></fig></tp:treatment-sec></tp:taxon-treatment>
