# Supplementary material for: ﻿Revision of Aplosonyx Chevrolat, 1836 (Coleoptera, Chrysomelidae, Galerucinae) from China, with descriptions of three new species
Source: Zookeys. 2023 Mar 21;1154:159–222. doi: 10.3897/zookeys.1154.98336 (PMC10194082; doi:10.3897/zookeys.1154.98336)
Supplement: XML Treatment for Aplosonyx ancorella [file zookeys.1154.98336-treatment20.xml]

<!DOCTYPE tp:taxon-treatment
  PUBLIC "-//TaxonX//DTD Taxonomic Treatment Publishing DTD v0 20100105//EN" "tax-treatment-NSO.dtd">
<tp:taxon-treatment xmlns:tp="http://www.plazi.org/taxpub"><tp:treatment-meta><kwd-group><label>Taxon classification</label><kwd>
                <named-content content-type="kingdom">Animalia</named-content>
              </kwd><kwd>
                <named-content content-type="order">Coleoptera</named-content>
              </kwd><kwd>
                <named-content content-type="family">Chrysomelidae</named-content>
              </kwd></kwd-group><mixed-citation publication-type="journal"><person-group><name><surname>Feng</surname><given-names>Chuan</given-names></name><name><surname>Yang</surname><given-names>Xing-Ke</given-names></name><name><surname>Liu</surname><given-names>Yang</given-names></name><name><surname>Li</surname><given-names>Zhi-Qiang</given-names></name></person-group><article-title>﻿Revision of <italic><tp:taxon-name><tp:taxon-name-part taxon-name-part-type="genus" reg="Aplosonyx">Aplosonyx</tp:taxon-name-part></tp:taxon-name></italic> Chevrolat, 1836 (<tp:taxon-name><tp:taxon-name-part taxon-name-part-type="order">Coleoptera</tp:taxon-name-part></tp:taxon-name>, <tp:taxon-name><tp:taxon-name-part taxon-name-part-type="family">Chrysomelidae</tp:taxon-name-part></tp:taxon-name>, <tp:taxon-name><tp:taxon-name-part taxon-name-part-type="subfamily">Galerucinae</tp:taxon-name-part></tp:taxon-name>) from China, with descriptions of three new species</article-title><source>Zookeys</source><day>21</day><month>03</month><year>2023</year><volume>1154</volume><fpage>159</fpage><lpage>222</lpage><pub-id pub-id-type="doi">10.3897/zookeys.1154.98336</pub-id></mixed-citation></tp:treatment-meta><tp:nomenclature><label>﻿</label><tp:taxon-name>
              <object-id xmlns:xlink="http://www.w3.org/1999/xlink" content-type="arpha" xlink:type="simple">19C16106-2922-5459-907F-7117693EF612</object-id>
              <tp:taxon-name-part taxon-name-part-type="genus" reg="Aplosonyx">Aplosonyx</tp:taxon-name-part>
              <tp:taxon-name-part taxon-name-part-type="species" reg="ancorella">ancorella</tp:taxon-name-part>
              <object-id xmlns:xlink="http://www.w3.org/1999/xlink" content-type="zoobank" xlink:type="simple">https://zoobank.org/1C9DA9C0-CDCD-44DA-9E5A-B9ADA4B2B32D</object-id>
            </tp:taxon-name><tp:taxon-status xmlns:xlink="http://www.w3.org/1999/xlink" xlink:type="simple">sp. nov.</tp:taxon-status><xref ref-type="fig" rid="F28">Figs 28A–F</xref><xref ref-type="fig" rid="F29">, 29A</xref></tp:nomenclature><tp:treatment-sec sec-type="type material" id="SECID0EFVCI"><title>Type material.</title><p><bold><italic>Holotype</italic></bold>: ♂, China, <bold>Yunnan Province</bold>, Menga; 1100 m a. s. l.; 18 Apr. 1982; Subai Liao leg.; <named-content xmlns:xlink="http://www.w3.org/1999/xlink" content-type="dwc:institutional_code" xlink:title="Institute of Zoology, Chinese Academy of Sciences, Beijing, China" xlink:href="http://grbio.org/institution/institute-zoology-chinese-academy-sciences" xlink:type="simple">IZAS</named-content>; IOZ(E)1566748. <bold><italic>Paratype</italic></bold>: 1♂, China, <bold>Yunnan Province</bold>, Xiaomengyang; 850 m a. s. l.; 7 May 1957; Fuji Pu leg.; <named-content xmlns:xlink="http://www.w3.org/1999/xlink" content-type="dwc:institutional_code" xlink:title="Institute of Zoology, Chinese Academy of Sciences, Beijing, China" xlink:href="http://grbio.org/institution/institute-zoology-chinese-academy-sciences" xlink:type="simple">IZAS</named-content>; IOZ(E)1566747.</p></tp:treatment-sec><tp:treatment-sec sec-type="diagnosis" id="SECID0EBWCI"><title>Diagnosis.</title><p>The new species closely resembles <italic><tp:taxon-name><tp:taxon-name-part taxon-name-part-type="genus" reg="Aplosonyx">A.</tp:taxon-name-part><tp:taxon-name-part taxon-name-part-type="species" reg="ancora">ancora</tp:taxon-name-part></tp:taxon-name></italic> and <italic><tp:taxon-name><tp:taxon-name-part taxon-name-part-type="genus" reg="Aplosonyx">A.</tp:taxon-name-part><tp:taxon-name-part taxon-name-part-type="species" reg="fulvescens">fulvescens.</tp:taxon-name-part></tp:taxon-name></italic> In <italic><tp:taxon-name><tp:taxon-name-part taxon-name-part-type="genus" reg="Aplosonyx">A.</tp:taxon-name-part><tp:taxon-name-part taxon-name-part-type="species" reg="ancora">ancora</tp:taxon-name-part></tp:taxon-name></italic>, the antennae with antennomeres 1–7 yellow and antennomeres 8–11 brown, abdomen with five pairs of black spots, the pronotum and elytra densely covered with large punctures, and the interstices of the punctures in the elytra are somewhat wrinkled. In <italic><tp:taxon-name><tp:taxon-name-part taxon-name-part-type="genus" reg="Aplosonyx">A.</tp:taxon-name-part><tp:taxon-name-part taxon-name-part-type="species" reg="fulvescens">fulvescens</tp:taxon-name-part></tp:taxon-name></italic>, the antennae with antennomeres 1–3 yellow and antennomeres 4–11 brown, the pronotum and elytra are sparsely covered with small punctures.</p></tp:treatment-sec><tp:treatment-sec sec-type="description" id="SECID0ETXCI"><title>Description.</title><p><bold>Male.</bold> Length 10.8–12.0 mm, width 5.8–6.2 mm.</p><p>Head, pronotum, abdomen and leg yellow, elytra reddish brown, antennae with antennomeres 1–7 yellow and antennomeres 8–11 brown, scutellum black, ventral surface of thorax black with yellow middle, pronotum purple or black, with lateral margin and anterior margin yellow, elytra with a broad purplish band from anterior to middle, which extends forward along suture and expends again on base, abdomen with five pair of black spots at side on each visible sternites.</p><p>Vertex finely and sparsely covered with punctures. Interocular space 1.9 × as wide as transverse diameter of eye. Interantennal space 1.3 × as wide as transverse diameter of antennal socket. Frontal tubercles transverse, each separated by a deep furrow; antennae slender, 0.7 × as long as body; antennomeres 1–3 shiny; antennomeres 4–11 with short hairs, antennomere 2 shortest, antennomere 3 approximately 1.5 × as long as second; antennomere 4 longest, approximately 2 × as long as antennomeres 2 and 3 combined; antennomeres 5–10 gradually shortened, shorter than antennomere 4; antennomere 11 slightly longer than antennomere 10, pointed.</p><fig id="F28" position="float" orientation="portrait"><object-id xmlns:xlink="http://www.w3.org/1999/xlink" content-type="doi" xlink:type="simple">10.3897/zookeys.1154.98336.figure28</object-id><object-id xmlns:xlink="http://www.w3.org/1999/xlink" content-type="arpha" xlink:type="simple">32261611-4EF5-5961-B1B3-48E5D2E4CB26</object-id><label>Figure 28.</label><caption><p><italic><tp:taxon-name><tp:taxon-name-part taxon-name-part-type="genus" reg="Aplosonyx">Aplosonyx</tp:taxon-name-part><tp:taxon-name-part taxon-name-part-type="species" reg="ancorella">ancorella</tp:taxon-name-part></tp:taxon-name></italic> sp. nov. <bold>A–C</bold> habitus of paratype, <named-content xmlns:xlink="http://www.w3.org/1999/xlink" content-type="dwc:institutional_code" xlink:title="Institute of Zoology, Chinese Academy of Sciences, Beijing, China" xlink:href="http://grbio.org/institution/institute-zoology-chinese-academy-sciences" xlink:type="simple">IZAS</named-content><bold>D–F</bold> aedeagus <bold>A, D</bold> dorsal views <bold>B, E</bold> ventral views <bold>C, F</bold> lateral views. Scale bars 0.5 mm (<bold>D–F</bold>); 1 mm (<bold>A–C</bold>).</p></caption><graphic xmlns:xlink="http://www.w3.org/1999/xlink" xlink:href="zookeys-1154-159_article-98336__-g028.jpg" position="float" orientation="portrait" xlink:type="simple" id="oo_828042.jpg"><uri content-type="original_file" xlink:type="simple">https://binary.pensoft.net/fig/828042</uri></graphic></fig><fig id="F29" position="float" orientation="portrait"><object-id xmlns:xlink="http://www.w3.org/1999/xlink" content-type="doi" xlink:type="simple">10.3897/zookeys.1154.98336.figure29</object-id><object-id xmlns:xlink="http://www.w3.org/1999/xlink" content-type="arpha" xlink:type="simple">037BD3D8-9C8B-5C51-8FF7-3BA7FB8738C0</object-id><label>Figure 29.</label><caption><p>Aedeagus (dorsal view) <bold>A</bold><italic><tp:taxon-name><tp:taxon-name-part taxon-name-part-type="genus" reg="Aplosonyx">A.</tp:taxon-name-part><tp:taxon-name-part taxon-name-part-type="species" reg="ancorella">ancorella</tp:taxon-name-part></tp:taxon-name></italic> sp. nov. <bold>B</bold><italic><tp:taxon-name><tp:taxon-name-part taxon-name-part-type="genus" reg="Aplosonyx">A.</tp:taxon-name-part><tp:taxon-name-part taxon-name-part-type="species" reg="nigricornis">nigricornis</tp:taxon-name-part></tp:taxon-name></italic> sp. nov. <bold>C</bold><italic><tp:taxon-name><tp:taxon-name-part taxon-name-part-type="genus" reg="Aplosonyx">A.</tp:taxon-name-part><tp:taxon-name-part taxon-name-part-type="species" reg="wudangensis">wudangensis</tp:taxon-name-part></tp:taxon-name></italic> sp. nov. Scale bars: 0.5 mm (<bold>A–F</bold>).</p></caption><graphic xmlns:xlink="http://www.w3.org/1999/xlink" xlink:href="zookeys-1154-159_article-98336__-g029.jpg" position="float" orientation="portrait" xlink:type="simple" id="oo_828043.jpg"><uri content-type="original_file" xlink:type="simple">https://binary.pensoft.net/fig/828043</uri></graphic></fig><p>Pronotum approximately 2 × as wide as long, disc with transverse furrow, densely covered with large punctures, the interstices of punctures distinctly narrower than diameter of punctures and with sparsely small punctures in apex of pronotum.</p><p>Scutellum triangular, finely covered with punctures.</p><p>Elytra: wider than pronotum, 0.7 × as long as body, 1.5 × as long as wide, epipleura wide at anterior 1/4, posteriorly gradually narrowing towards apex, dorsal surface slightly convex, irregularly covered with large and deep punctures, the interstices of punctures narrower than diameter of punctures and lightly covered with small punctures in interstices. their interstices somewhat wrinkled.</p><p>Metasternum 2 × as long as mesosternum. Ventral surface of abdomen with five ventrite, ventrite 1 longest, ventrites 2–4 gradually shortened, apical ventrite slightly longer than ventrite 3, with two subtriangular incisions.</p><p>Aedeagus slender, parallel-sided, basally widened, apex rounded, in lateral view apex distinctly bent.</p></tp:treatment-sec><tp:treatment-sec sec-type="etymology" id="SECID0ED2CI"><title>Etymology.</title><p>The name refers to the similarity with <italic><tp:taxon-name><tp:taxon-name-part taxon-name-part-type="genus" reg="Aplosonyx">Aplosonyx</tp:taxon-name-part><tp:taxon-name-part taxon-name-part-type="species" reg="ancora">ancora</tp:taxon-name-part></tp:taxon-name></italic>.</p></tp:treatment-sec><tp:treatment-sec sec-type="distribution" id="SECID0EU2CI"><title>Distribution.</title><p>China: Yunnan.</p></tp:treatment-sec></tp:taxon-treatment>
